# Supplementary material for: The consequences of using different epoch lengths on the classification of accelerometer based sedentary behaviour and physical activity
Source: PLoS One. 2021 Jul 15;16(7):e0254721. doi: 10.1371/journal.pone.0254721 (PMC8282067; doi:10.1371/journal.pone.0254721)
Supplement: S1 File — (XLSX) [file pone.0254721.s001.xlsx]

## Sheet: SOS-data_5-sec-epoch
ID	Timecounts	Activity	Age_Group	Acc_output_yaxis
101A	1	Drawing/writing	Child	0
101A	2	Drawing/writing	Child	0
101A	3	Drawing/writing	Child	0
101A	4	Drawing/writing	Child	0
101A	5	Drawing/writing	Child	0
101A	6	Drawing/writing	Child	0
101A	7	Drawing/writing	Child	0
101A	8	Drawing/writing	Child	0
101A	9	Drawing/writing	Child	0
101A	10	Drawing/writing	Child	0
101A	11	Drawing/writing	Child	0
101A	12	Drawing/writing	Child	0
101A	13	Drawing/writing	Child	0
101A	14	Drawing/writing	Child	0
101A	15	Drawing/writing	Child	0
101A	16	Drawing/writing	Child	0
101A	17	Drawing/writing	Child	0
101A	18	Drawing/writing	Child	0
101A	19	Drawing/writing	Child	0
101A	20	Drawing/writing	Child	0
101A	21	Drawing/writing	Child	0
101A	22	Drawing/writing	Child	0
101A	23	Drawing/writing	Child	0
101A	24	Drawing/writing	Child	0
101A	25	Drawing/writing	Child	0
101A	26	Drawing/writing	Child	0
101A	27	Drawing/writing	Child	0
101A	28	Drawing/writing	Child	0
101A	29	Drawing/writing	Child	0
101A	30	Drawing/writing	Child	9
101A	31	Drawing/writing	Child	22
101A	32	Drawing/writing	Child	0
101A	33	Drawing/writing	Child	0
101A	34	Drawing/writing	Child	0
101A	35	Drawing/writing	Child	0
101A	36	Drawing/writing	Child	0
101A	37	Drawing/writing	Child	0
101A	38	Drawing/writing	Child	0
101A	39	Drawing/writing	Child	0
101A	40	Drawing/writing	Child	0
101A	41	Drawing/writing	Child	0
101A	42	Drawing/writing	Child	0
101A	43	Drawing/writing	Child	0
101A	44	Drawing/writing	Child	0
101A	45	Drawing/writing	Child	0
101A	46	Drawing/writing	Child	0
101A	47	Drawing/writing	Child	0
101A	48	Drawing/writing	Child	0
101A	49	Drawing/writing	Child	0
101A	50	Drawing/writing	Child	0
101A	51	Drawing/writing	Child	0
101A	52	Drawing/writing	Child	0
101A	53	Drawing/writing	Child	0
101A	54	Drawing/writing	Child	0
101A	55	Drawing/writing	Child	0
101A	56	Drawing/writing	Child	0
101A	57	Drawing/writing	Child	0
101A	58	Drawing/writing	Child	0
101A	59	Drawing/writing	Child	0
101A	60	Drawing/writing	Child	0
101A	61	Drawing/writing	Child	0
101A	62	Drawing/writing	Child	0
101A	63	Drawing/writing	Child	0
101A	64	Drawing/writing	Child	0
101A	65	Drawing/writing	Child	0
101A	66	Drawing/writing	Child	0
101A	67	Drawing/writing	Child	0
101A	68	Drawing/writing	Child	0
101A	69	Drawing/writing	Child	0
101A	70	Drawing/writing	Child	0
101A	71	Drawing/writing	Child	0
101A	72	Drawing/writing	Child	0
101A	73	Drawing/writing	Child	0
101A	74	Drawing/writing	Child	0
101A	75	Drawing/writing	Child	0
101A	76	Drawing/writing	Child	0
101A	77	Drawing/writing	Child	0
101A	78	Drawing/writing	Child	0
101A	79	Drawing/writing	Child	0
101A	80	Drawing/writing	Child	0
101A	81	Drawing/writing	Child	0
101A	82	Drawing/writing	Child	0
101A	1	Gaming	Child	0
101A	2	Gaming	Child	0
101A	3	Gaming	Child	0
101A	4	Gaming	Child	0
101A	5	Gaming	Child	0
101A	6	Gaming	Child	0
101A	7	Gaming	Child	0
101A	8	Gaming	Child	0
101A	9	Gaming	Child	0
101A	10	Gaming	Child	0
101A	11	Gaming	Child	0
101A	12	Gaming	Child	0
101A	13	Gaming	Child	0
101A	14	Gaming	Child	0
101A	15	Gaming	Child	0
101A	16	Gaming	Child	0
101A	17	Gaming	Child	0
101A	18	Gaming	Child	0
101A	19	Gaming	Child	0
101A	20	Gaming	Child	0
101A	21	Gaming	Child	0
101A	22	Gaming	Child	0
101A	23	Gaming	Child	0
101A	24	Gaming	Child	0
101A	25	Gaming	Child	0
101A	26	Gaming	Child	0
101A	27	Gaming	Child	0
101A	28	Gaming	Child	0
101A	29	Gaming	Child	0
101A	30	Gaming	Child	0
101A	31	Gaming	Child	0
101A	32	Gaming	Child	0
101A	33	Gaming	Child	0
101A	34	Gaming	Child	0
101A	35	Gaming	Child	0
101A	36	Gaming	Child	0
101A	37	Gaming	Child	0
101A	38	Gaming	Child	0
101A	39	Gaming	Child	0
101A	40	Gaming	Child	0
101A	41	Gaming	Child	0
101A	42	Gaming	Child	0
101A	43	Gaming	Child	0
101A	44	Gaming	Child	0
101A	45	Gaming	Child	0
101A	46	Gaming	Child	0
101A	47	Gaming	Child	0
101A	48	Gaming	Child	0
101A	49	Gaming	Child	0
101A	50	Gaming	Child	0
101A	51	Gaming	Child	0
101A	52	Gaming	Child	0
101A	53	Gaming	Child	0
101A	54	Gaming	Child	0
101A	55	Gaming	Child	0
101A	56	Gaming	Child	0
101A	57	Gaming	Child	0
101A	58	Gaming	Child	0
101A	59	Gaming	Child	0
101A	60	Gaming	Child	0
101A	61	Gaming	Child	0
101A	62	Gaming	Child	0
101A	63	Gaming	Child	0
101A	64	Gaming	Child	0
101A	65	Gaming	Child	0
101A	66	Gaming	Child	0
101A	67	Gaming	Child	0
101A	68	Gaming	Child	0
101A	69	Gaming	Child	0
101A	70	Gaming	Child	0
101A	71	Gaming	Child	0
101A	72	Gaming	Child	0
101A	73	Gaming	Child	0
101A	74	Gaming	Child	0
101A	75	Gaming	Child	0
101A	76	Gaming	Child	0
101A	77	Gaming	Child	0
101A	78	Gaming	Child	0
101A	79	Gaming	Child	0
101A	80	Gaming	Child	0
101A	81	Gaming	Child	0
101A	82	Gaming	Child	0
101A	1	Dancing	Child	31
101A	2	Dancing	Child	147
101A	3	Dancing	Child	17
101A	4	Dancing	Child	14
101A	5	Dancing	Child	308
101A	6	Dancing	Child	310
101A	7	Dancing	Child	238
101A	8	Dancing	Child	105
101A	9	Dancing	Child	0
101A	10	Dancing	Child	0
101A	11	Dancing	Child	0
101A	12	Dancing	Child	0
101A	13	Dancing	Child	14
101A	14	Dancing	Child	3
101A	15	Dancing	Child	7
101A	16	Dancing	Child	11
101A	17	Dancing	Child	0
101A	18	Dancing	Child	169
101A	19	Dancing	Child	101
101A	20	Dancing	Child	34
101A	21	Dancing	Child	8
101A	22	Dancing	Child	288
101A	23	Dancing	Child	297
101A	24	Dancing	Child	113
101A	25	Dancing	Child	62
101A	26	Dancing	Child	143
101A	27	Dancing	Child	541
101A	28	Dancing	Child	397
101A	29	Dancing	Child	663
101A	30	Dancing	Child	606
101A	31	Dancing	Child	310
101A	32	Dancing	Child	460
101A	33	Dancing	Child	292
101A	34	Dancing	Child	215
101A	35	Dancing	Child	100
101A	36	Dancing	Child	45
101A	37	Dancing	Child	131
101A	38	Dancing	Child	302
101A	39	Dancing	Child	112
101A	40	Dancing	Child	155
101A	41	Dancing	Child	78
101A	42	Dancing	Child	247
101A	43	Dancing	Child	419
101A	44	Dancing	Child	165
101A	45	Dancing	Child	673
101A	46	Dancing	Child	530
101A	47	Dancing	Child	223
101A	48	Dancing	Child	322
101A	49	Dancing	Child	235
101A	50	Dancing	Child	273
101A	51	Dancing	Child	66
101A	52	Dancing	Child	65
101A	53	Dancing	Child	102
101A	54	Dancing	Child	143
101A	55	Dancing	Child	239
101A	56	Dancing	Child	175
101A	57	Dancing	Child	24
101A	58	Dancing	Child	5
101A	59	Dancing	Child	0
101A	60	Dancing	Child	0
101A	61	Dancing	Child	0
101A	62	Dancing	Child	0
101A	63	Dancing	Child	0
101A	64	Dancing	Child	4
101A	65	Dancing	Child	0
101A	66	Dancing	Child	13
101A	67	Dancing	Child	16
101A	68	Dancing	Child	9
101A	69	Dancing	Child	32
101A	70	Dancing	Child	0
101A	71	Dancing	Child	462
101A	72	Dancing	Child	408
101A	73	Dancing	Child	230
101A	74	Dancing	Child	641
101A	75	Dancing	Child	282
101A	76	Dancing	Child	229
101A	77	Dancing	Child	643
101A	78	Dancing	Child	14
101A	79	Dancing	Child	168
101A	80	Dancing	Child	47
101A	81	Dancing	Child	19
101A	82	Dancing	Child	0
101A	1	Sitting	Child	0
101A	2	Sitting	Child	0
101A	3	Sitting	Child	0
101A	4	Sitting	Child	0
101A	5	Sitting	Child	0
101A	6	Sitting	Child	0
101A	7	Sitting	Child	0
101A	8	Sitting	Child	0
101A	9	Sitting	Child	0
101A	10	Sitting	Child	0
101A	11	Sitting	Child	0
101A	12	Sitting	Child	0
101A	13	Sitting	Child	0
101A	14	Sitting	Child	0
101A	15	Sitting	Child	0
101A	16	Sitting	Child	0
101A	17	Sitting	Child	144
101A	18	Sitting	Child	22
101A	19	Sitting	Child	0
101A	20	Sitting	Child	0
101A	21	Sitting	Child	0
101A	22	Sitting	Child	0
101A	23	Sitting	Child	0
101A	24	Sitting	Child	0
101A	25	Sitting	Child	0
101A	26	Sitting	Child	0
101A	27	Sitting	Child	0
101A	28	Sitting	Child	0
101A	29	Sitting	Child	0
101A	30	Sitting	Child	0
101A	31	Sitting	Child	0
101A	32	Sitting	Child	0
101A	33	Sitting	Child	0
101A	34	Sitting	Child	0
101A	35	Sitting	Child	0
101A	36	Sitting	Child	0
101A	37	Sitting	Child	0
101A	38	Sitting	Child	0
101A	39	Sitting	Child	0
101A	40	Sitting	Child	0
101A	41	Sitting	Child	0
101A	42	Sitting	Child	0
101A	43	Sitting	Child	0
101A	44	Sitting	Child	0
101A	45	Sitting	Child	0
101A	46	Sitting	Child	0
101A	47	Sitting	Child	0
101A	48	Sitting	Child	0
101A	49	Sitting	Child	0
101A	50	Sitting	Child	0
101A	51	Sitting	Child	0
101A	52	Sitting	Child	0
101A	53	Sitting	Child	0
101A	54	Sitting	Child	0
101A	55	Sitting	Child	0
101A	56	Sitting	Child	0
101A	57	Sitting	Child	0
101A	58	Sitting	Child	0
101A	59	Sitting	Child	0
101A	60	Sitting	Child	0
101A	61	Sitting	Child	0
101A	62	Sitting	Child	0
101A	63	Sitting	Child	0
101A	64	Sitting	Child	0
101A	65	Sitting	Child	0
101A	66	Sitting	Child	0
101A	67	Sitting	Child	0
101A	68	Sitting	Child	0
101A	69	Sitting	Child	0
101A	70	Sitting	Child	0
101A	71	Sitting	Child	72
101A	72	Sitting	Child	16
101A	73	Sitting	Child	40
101A	74	Sitting	Child	2
101A	75	Sitting	Child	6
101A	76	Sitting	Child	0
101A	77	Sitting	Child	29
101A	78	Sitting	Child	0
101A	79	Sitting	Child	0
101A	80	Sitting	Child	0
101A	81	Sitting	Child	0
101A	82	Sitting	Child	0
101A	1	Tablet + watching movie	Child	0
101A	2	Tablet + watching movie	Child	0
101A	3	Tablet + watching movie	Child	0
101A	4	Tablet + watching movie	Child	0
101A	5	Tablet + watching movie	Child	0
101A	6	Tablet + watching movie	Child	0
101A	7	Tablet + watching movie	Child	0
101A	8	Tablet + watching movie	Child	0
101A	9	Tablet + watching movie	Child	0
101A	10	Tablet + watching movie	Child	0
101A	11	Tablet + watching movie	Child	0
101A	12	Tablet + watching movie	Child	0
101A	13	Tablet + watching movie	Child	0
101A	14	Tablet + watching movie	Child	0
101A	15	Tablet + watching movie	Child	0
101A	16	Tablet + watching movie	Child	0
101A	17	Tablet + watching movie	Child	0
101A	18	Tablet + watching movie	Child	0
101A	19	Tablet + watching movie	Child	0
101A	20	Tablet + watching movie	Child	0
101A	21	Tablet + watching movie	Child	0
101A	22	Tablet + watching movie	Child	0
101A	23	Tablet + watching movie	Child	0
101A	24	Tablet + watching movie	Child	0
101A	25	Tablet + watching movie	Child	0
101A	26	Tablet + watching movie	Child	0
101A	27	Tablet + watching movie	Child	0
101A	28	Tablet + watching movie	Child	0
101A	29	Tablet + watching movie	Child	0
101A	30	Tablet + watching movie	Child	0
101A	31	Tablet + watching movie	Child	0
101A	32	Tablet + watching movie	Child	0
101A	33	Tablet + watching movie	Child	0
101A	34	Tablet + watching movie	Child	0
101A	35	Tablet + watching movie	Child	0
101A	36	Tablet + watching movie	Child	0
101A	37	Tablet + watching movie	Child	0
101A	38	Tablet + watching movie	Child	0
101A	39	Tablet + watching movie	Child	0
101A	40	Tablet + watching movie	Child	0
101A	41	Tablet + watching movie	Child	0
101A	42	Tablet + watching movie	Child	0
101A	43	Tablet + watching movie	Child	0
101A	44	Tablet + watching movie	Child	0
101A	45	Tablet + watching movie	Child	0
101A	46	Tablet + watching movie	Child	0
101A	47	Tablet + watching movie	Child	0
101A	48	Tablet + watching movie	Child	0
101A	49	Tablet + watching movie	Child	0
101A	50	Tablet + watching movie	Child	0
101A	51	Tablet + watching movie	Child	0
101A	52	Tablet + watching movie	Child	0
101A	53	Tablet + watching movie	Child	0
101A	54	Tablet + watching movie	Child	0
101A	55	Tablet + watching movie	Child	0
101A	56	Tablet + watching movie	Child	0
101A	57	Tablet + watching movie	Child	0
101A	58	Tablet + watching movie	Child	0
101A	59	Tablet + watching movie	Child	0
101A	60	Tablet + watching movie	Child	0
101A	61	Tablet + watching movie	Child	0
101A	62	Tablet + watching movie	Child	0
101A	63	Tablet + watching movie	Child	0
101A	64	Tablet + watching movie	Child	0
101A	65	Tablet + watching movie	Child	0
101A	66	Tablet + watching movie	Child	0
101A	67	Tablet + watching movie	Child	0
101A	68	Tablet + watching movie	Child	0
101A	69	Tablet + watching movie	Child	0
101A	70	Tablet + watching movie	Child	0
101A	71	Tablet + watching movie	Child	0
101A	72	Tablet + watching movie	Child	0
101A	73	Tablet + watching movie	Child	0
101A	74	Tablet + watching movie	Child	0
101A	75	Tablet + watching movie	Child	0
101A	76	Tablet + watching movie	Child	0
101A	77	Tablet + watching movie	Child	0
101A	78	Tablet + watching movie	Child	0
101A	79	Tablet + watching movie	Child	0
101A	80	Tablet + watching movie	Child	0
101A	81	Tablet + watching movie	Child	0
101A	82	Tablet + watching movie	Child	0
101A	1	Standing	Child	0
101A	2	Standing	Child	0
101A	3	Standing	Child	0
101A	4	Standing	Child	0
101A	5	Standing	Child	0
101A	6	Standing	Child	0
101A	7	Standing	Child	0
101A	8	Standing	Child	0
101A	9	Standing	Child	0
101A	10	Standing	Child	0
101A	11	Standing	Child	0
101A	12	Standing	Child	0
101A	13	Standing	Child	0
101A	14	Standing	Child	0
101A	15	Standing	Child	48
101A	16	Standing	Child	162
101A	17	Standing	Child	0
101A	18	Standing	Child	17
101A	19	Standing	Child	0
101A	20	Standing	Child	0
101A	21	Standing	Child	0
101A	22	Standing	Child	53
101A	23	Standing	Child	8
101A	24	Standing	Child	0
101A	25	Standing	Child	0
101A	26	Standing	Child	0
101A	27	Standing	Child	0
101A	28	Standing	Child	0
101A	29	Standing	Child	0
101A	30	Standing	Child	0
101A	31	Standing	Child	0
101A	32	Standing	Child	0
101A	33	Standing	Child	0
101A	34	Standing	Child	166
101A	35	Standing	Child	28
101A	36	Standing	Child	84
101A	37	Standing	Child	0
101A	38	Standing	Child	14
101A	39	Standing	Child	471
101A	40	Standing	Child	310
101A	41	Standing	Child	85
101A	42	Standing	Child	0
101A	43	Standing	Child	0
101A	44	Standing	Child	38
101A	45	Standing	Child	16
101A	46	Standing	Child	30
101A	47	Standing	Child	12
101A	48	Standing	Child	61
101A	49	Standing	Child	0
101A	50	Standing	Child	0
101A	51	Standing	Child	0
101A	52	Standing	Child	0
101A	53	Standing	Child	0
101A	54	Standing	Child	7
101A	55	Standing	Child	0
101A	56	Standing	Child	0
101A	57	Standing	Child	0
101A	58	Standing	Child	0
101A	59	Standing	Child	0
101A	60	Standing	Child	0
101A	61	Standing	Child	0
101A	62	Standing	Child	0
101A	63	Standing	Child	0
101A	64	Standing	Child	5
101A	65	Standing	Child	2
101A	66	Standing	Child	0
101A	67	Standing	Child	3
101A	68	Standing	Child	0
101A	69	Standing	Child	1
101A	70	Standing	Child	0
101A	71	Standing	Child	0
101A	72	Standing	Child	0
101A	73	Standing	Child	0
101A	74	Standing	Child	0
101A	75	Standing	Child	0
101A	76	Standing	Child	11
101A	77	Standing	Child	0
101A	78	Standing	Child	14
101A	79	Standing	Child	41
101A	80	Standing	Child	0
101A	81	Standing	Child	0
101A	82	Standing	Child	0
101A	1	Lying	Child	0
101A	2	Lying	Child	0
101A	3	Lying	Child	0
101A	4	Lying	Child	0
101A	5	Lying	Child	0
101A	6	Lying	Child	0
101A	7	Lying	Child	0
101A	8	Lying	Child	0
101A	9	Lying	Child	0
101A	10	Lying	Child	0
101A	11	Lying	Child	0
101A	12	Lying	Child	0
101A	13	Lying	Child	0
101A	14	Lying	Child	0
101A	15	Lying	Child	0
101A	16	Lying	Child	0
101A	17	Lying	Child	0
101A	18	Lying	Child	0
101A	19	Lying	Child	0
101A	20	Lying	Child	0
101A	21	Lying	Child	0
101A	22	Lying	Child	0
101A	23	Lying	Child	0
101A	24	Lying	Child	0
101A	25	Lying	Child	0
101A	26	Lying	Child	0
101A	27	Lying	Child	0
101A	28	Lying	Child	0
101A	29	Lying	Child	0
101A	30	Lying	Child	0
101A	31	Lying	Child	0
101A	32	Lying	Child	0
101A	33	Lying	Child	0
101A	34	Lying	Child	0
101A	35	Lying	Child	0
101A	36	Lying	Child	0
101A	37	Lying	Child	0
101A	38	Lying	Child	0
101A	39	Lying	Child	0
101A	40	Lying	Child	0
101A	41	Lying	Child	0
101A	42	Lying	Child	0
101A	43	Lying	Child	0
101A	44	Lying	Child	0
101A	45	Lying	Child	0
101A	46	Lying	Child	0
101A	47	Lying	Child	0
101A	48	Lying	Child	0
101A	49	Lying	Child	0
101A	50	Lying	Child	0
101A	51	Lying	Child	0
101A	52	Lying	Child	0
101A	53	Lying	Child	0
101A	54	Lying	Child	0
101A	55	Lying	Child	0
101A	56	Lying	Child	0
101A	57	Lying	Child	0
101A	58	Lying	Child	0
101A	59	Lying	Child	0
101A	60	Lying	Child	0
101A	61	Lying	Child	0
101A	62	Lying	Child	0
101A	63	Lying	Child	0
101A	64	Lying	Child	0
101A	65	Lying	Child	0
101A	66	Lying	Child	0
101A	67	Lying	Child	0
101A	68	Lying	Child	0
101A	69	Lying	Child	0
101A	70	Lying	Child	0
101A	71	Lying	Child	0
101A	72	Lying	Child	0
101A	73	Lying	Child	0
101A	74	Lying	Child	0
101A	75	Lying	Child	0
101A	76	Lying	Child	0
101A	77	Lying	Child	0
101A	78	Lying	Child	0
101A	79	Lying	Child	0
101A	80	Lying	Child	0
101A	81	Lying	Child	0
101A	82	Lying	Child	0
101A	1	Tablet	Child	0
101A	2	Tablet	Child	0
101A	3	Tablet	Child	0
101A	4	Tablet	Child	0
101A	5	Tablet	Child	0
101A	6	Tablet	Child	0
101A	7	Tablet	Child	46
101A	8	Tablet	Child	0
101A	9	Tablet	Child	0
101A	10	Tablet	Child	0
101A	11	Tablet	Child	0
101A	12	Tablet	Child	0
101A	13	Tablet	Child	0
101A	14	Tablet	Child	0
101A	15	Tablet	Child	0
101A	16	Tablet	Child	0
101A	17	Tablet	Child	0
101A	18	Tablet	Child	0
101A	19	Tablet	Child	0
101A	20	Tablet	Child	0
101A	21	Tablet	Child	0
101A	22	Tablet	Child	0
101A	23	Tablet	Child	0
101A	24	Tablet	Child	0
101A	25	Tablet	Child	0
101A	26	Tablet	Child	0
101A	27	Tablet	Child	0
101A	28	Tablet	Child	0
101A	29	Tablet	Child	0
101A	30	Tablet	Child	0
101A	31	Tablet	Child	0
101A	32	Tablet	Child	0
101A	33	Tablet	Child	0
101A	34	Tablet	Child	0
101A	35	Tablet	Child	0
101A	36	Tablet	Child	0
101A	37	Tablet	Child	0
101A	38	Tablet	Child	0
101A	39	Tablet	Child	0
101A	40	Tablet	Child	0
101A	41	Tablet	Child	0
101A	42	Tablet	Child	0
101A	43	Tablet	Child	0
101A	44	Tablet	Child	0
101A	45	Tablet	Child	0
101A	46	Tablet	Child	0
101A	47	Tablet	Child	0
101A	48	Tablet	Child	0
101A	49	Tablet	Child	0
101A	50	Tablet	Child	0
101A	51	Tablet	Child	0
101A	52	Tablet	Child	0
101A	53	Tablet	Child	0
101A	54	Tablet	Child	0
101A	55	Tablet	Child	0
101A	56	Tablet	Child	0
101A	57	Tablet	Child	0
101A	58	Tablet	Child	0
101A	59	Tablet	Child	0
101A	60	Tablet	Child	0
101A	61	Tablet	Child	0
101A	62	Tablet	Child	0
101A	63	Tablet	Child	0
101A	64	Tablet	Child	0
101A	65	Tablet	Child	0
101A	66	Tablet	Child	0
101A	67	Tablet	Child	0
101A	68	Tablet	Child	0
101A	69	Tablet	Child	0
101A	70	Tablet	Child	0
101A	71	Tablet	Child	0
101A	72	Tablet	Child	0
101A	73	Tablet	Child	9
101A	74	Tablet	Child	14
101A	75	Tablet	Child	28
101A	76	Tablet	Child	0
101A	77	Tablet	Child	0
101A	78	Tablet	Child	0
101A	79	Tablet	Child	0
101A	80	Tablet	Child	0
101A	81	Tablet	Child	0
101A	82	Tablet	Child	0
101A	1	Watching movie	Child	0
101A	2	Watching movie	Child	0
101A	3	Watching movie	Child	0
101A	4	Watching movie	Child	0
101A	5	Watching movie	Child	0
101A	6	Watching movie	Child	0
101A	7	Watching movie	Child	0
101A	8	Watching movie	Child	0
101A	9	Watching movie	Child	0
101A	10	Watching movie	Child	0
101A	11	Watching movie	Child	0
101A	12	Watching movie	Child	0
101A	13	Watching movie	Child	0
101A	14	Watching movie	Child	0
101A	15	Watching movie	Child	0
101A	16	Watching movie	Child	0
101A	17	Watching movie	Child	29
101A	18	Watching movie	Child	0
101A	19	Watching movie	Child	0
101A	20	Watching movie	Child	0
101A	21	Watching movie	Child	0
101A	22	Watching movie	Child	0
101A	23	Watching movie	Child	0
101A	24	Watching movie	Child	0
101A	25	Watching movie	Child	0
101A	26	Watching movie	Child	0
101A	27	Watching movie	Child	0
101A	28	Watching movie	Child	0
101A	29	Watching movie	Child	0
101A	30	Watching movie	Child	0
101A	31	Watching movie	Child	0
101A	32	Watching movie	Child	0
101A	33	Watching movie	Child	0
101A	34	Watching movie	Child	0
101A	35	Watching movie	Child	0
101A	36	Watching movie	Child	0
101A	37	Watching movie	Child	74
101A	38	Watching movie	Child	0
101A	39	Watching movie	Child	0
101A	40	Watching movie	Child	0
101A	41	Watching movie	Child	0
101A	42	Watching movie	Child	0
101A	43	Watching movie	Child	0
101A	44	Watching movie	Child	0
101A	45	Watching movie	Child	0
101A	46	Watching movie	Child	0
101A	47	Watching movie	Child	0
101A	48	Watching movie	Child	0
101A	49	Watching movie	Child	0
101A	50	Watching movie	Child	0
101A	51	Watching movie	Child	0
101A	52	Watching movie	Child	0
101A	53	Watching movie	Child	0
101A	54	Watching movie	Child	15
101A	55	Watching movie	Child	0
101A	56	Watching movie	Child	0
101A	57	Watching movie	Child	0
101A	58	Watching movie	Child	0
101A	59	Watching movie	Child	0
101A	60	Watching movie	Child	0
101A	61	Watching movie	Child	0
101A	62	Watching movie	Child	0
101A	63	Watching movie	Child	0
101A	64	Watching movie	Child	0
101A	65	Watching movie	Child	0
101A	66	Watching movie	Child	0
101A	67	Watching movie	Child	56
101A	68	Watching movie	Child	0
101A	69	Watching movie	Child	0
101A	70	Watching movie	Child	0
101A	71	Watching movie	Child	0
101A	72	Watching movie	Child	0
101A	73	Watching movie	Child	0
101A	74	Watching movie	Child	0
101A	75	Watching movie	Child	0
101A	76	Watching movie	Child	0
101A	77	Watching movie	Child	0
101A	78	Watching movie	Child	0
101A	79	Watching movie	Child	0
101A	80	Watching movie	Child	0
101A	81	Watching movie	Child	0
101A	82	Watching movie	Child	85
102A	1	Drawing/writing	Child	0
102A	2	Drawing/writing	Child	0
102A	3	Drawing/writing	Child	0
102A	4	Drawing/writing	Child	0
102A	5	Drawing/writing	Child	12
102A	6	Drawing/writing	Child	0
102A	7	Drawing/writing	Child	0
102A	8	Drawing/writing	Child	0
102A	9	Drawing/writing	Child	4
102A	10	Drawing/writing	Child	0
102A	11	Drawing/writing	Child	0
102A	12	Drawing/writing	Child	0
102A	13	Drawing/writing	Child	5
102A	14	Drawing/writing	Child	14
102A	15	Drawing/writing	Child	2
102A	16	Drawing/writing	Child	21
102A	17	Drawing/writing	Child	4
102A	18	Drawing/writing	Child	4
102A	19	Drawing/writing	Child	0
102A	20	Drawing/writing	Child	0
102A	21	Drawing/writing	Child	1
102A	22	Drawing/writing	Child	0
102A	23	Drawing/writing	Child	0
102A	24	Drawing/writing	Child	0
102A	25	Drawing/writing	Child	0
102A	26	Drawing/writing	Child	0
102A	27	Drawing/writing	Child	0
102A	28	Drawing/writing	Child	0
102A	29	Drawing/writing	Child	0
102A	30	Drawing/writing	Child	0
102A	31	Drawing/writing	Child	2
102A	32	Drawing/writing	Child	0
102A	33	Drawing/writing	Child	0
102A	34	Drawing/writing	Child	0
102A	35	Drawing/writing	Child	0
102A	36	Drawing/writing	Child	0
102A	37	Drawing/writing	Child	0
102A	38	Drawing/writing	Child	0
102A	39	Drawing/writing	Child	0
102A	40	Drawing/writing	Child	0
102A	41	Drawing/writing	Child	32
102A	42	Drawing/writing	Child	37
102A	43	Drawing/writing	Child	0
102A	44	Drawing/writing	Child	0
102A	45	Drawing/writing	Child	0
102A	46	Drawing/writing	Child	0
102A	47	Drawing/writing	Child	0
102A	48	Drawing/writing	Child	0
102A	49	Drawing/writing	Child	0
102A	50	Drawing/writing	Child	0
102A	51	Drawing/writing	Child	0
102A	52	Drawing/writing	Child	0
102A	53	Drawing/writing	Child	0
102A	54	Drawing/writing	Child	118
102A	55	Drawing/writing	Child	568
102A	56	Drawing/writing	Child	625
102A	57	Drawing/writing	Child	70
102A	58	Drawing/writing	Child	0
102A	59	Drawing/writing	Child	22
102A	60	Drawing/writing	Child	0
102A	61	Drawing/writing	Child	0
102A	62	Drawing/writing	Child	0
102A	63	Drawing/writing	Child	0
102A	64	Drawing/writing	Child	0
102A	65	Drawing/writing	Child	0
102A	66	Drawing/writing	Child	0
102A	67	Drawing/writing	Child	0
102A	68	Drawing/writing	Child	2
102A	69	Drawing/writing	Child	10
102A	70	Drawing/writing	Child	0
102A	71	Drawing/writing	Child	0
102A	72	Drawing/writing	Child	0
102A	73	Drawing/writing	Child	0
102A	74	Drawing/writing	Child	0
102A	75	Drawing/writing	Child	0
102A	76	Drawing/writing	Child	0
102A	77	Drawing/writing	Child	0
102A	78	Drawing/writing	Child	7
102A	79	Drawing/writing	Child	0
102A	80	Drawing/writing	Child	0
102A	81	Drawing/writing	Child	0
102A	82	Drawing/writing	Child	11
102A	1	Gaming	Child	0
102A	2	Gaming	Child	0
102A	3	Gaming	Child	0
102A	4	Gaming	Child	0
102A	5	Gaming	Child	0
102A	6	Gaming	Child	0
102A	7	Gaming	Child	0
102A	8	Gaming	Child	0
102A	9	Gaming	Child	0
102A	10	Gaming	Child	0
102A	11	Gaming	Child	0
102A	12	Gaming	Child	0
102A	13	Gaming	Child	0
102A	14	Gaming	Child	0
102A	15	Gaming	Child	0
102A	16	Gaming	Child	0
102A	17	Gaming	Child	0
102A	18	Gaming	Child	0
102A	19	Gaming	Child	0
102A	20	Gaming	Child	6
102A	21	Gaming	Child	0
102A	22	Gaming	Child	0
102A	23	Gaming	Child	0
102A	24	Gaming	Child	0
102A	25	Gaming	Child	0
102A	26	Gaming	Child	0
102A	27	Gaming	Child	0
102A	28	Gaming	Child	0
102A	29	Gaming	Child	0
102A	30	Gaming	Child	0
102A	31	Gaming	Child	0
102A	32	Gaming	Child	0
102A	33	Gaming	Child	0
102A	34	Gaming	Child	0
102A	35	Gaming	Child	0
102A	36	Gaming	Child	0
102A	37	Gaming	Child	0
102A	38	Gaming	Child	0
102A	39	Gaming	Child	0
102A	40	Gaming	Child	0
102A	41	Gaming	Child	0
102A	42	Gaming	Child	0
102A	43	Gaming	Child	0
102A	44	Gaming	Child	0
102A	45	Gaming	Child	0
102A	46	Gaming	Child	0
102A	47	Gaming	Child	0
102A	48	Gaming	Child	0
102A	49	Gaming	Child	0
102A	50	Gaming	Child	0
102A	51	Gaming	Child	0
102A	52	Gaming	Child	0
102A	53	Gaming	Child	0
102A	54	Gaming	Child	0
102A	55	Gaming	Child	0
102A	56	Gaming	Child	0
102A	57	Gaming	Child	13
102A	58	Gaming	Child	26
102A	59	Gaming	Child	15
102A	60	Gaming	Child	0
102A	61	Gaming	Child	0
102A	62	Gaming	Child	0
102A	63	Gaming	Child	0
102A	64	Gaming	Child	0
102A	65	Gaming	Child	0
102A	66	Gaming	Child	0
102A	67	Gaming	Child	0
102A	68	Gaming	Child	0
102A	69	Gaming	Child	0
102A	70	Gaming	Child	0
102A	71	Gaming	Child	0
102A	72	Gaming	Child	0
102A	73	Gaming	Child	0
102A	74	Gaming	Child	0
102A	75	Gaming	Child	0
102A	76	Gaming	Child	0
102A	77	Gaming	Child	0
102A	78	Gaming	Child	0
102A	79	Gaming	Child	0
102A	80	Gaming	Child	0
102A	81	Gaming	Child	8
102A	82	Gaming	Child	0
102A	1	Dancing	Child	1018
102A	2	Dancing	Child	697
102A	3	Dancing	Child	849
102A	4	Dancing	Child	455
102A	5	Dancing	Child	244
102A	6	Dancing	Child	154
102A	7	Dancing	Child	117
102A	8	Dancing	Child	320
102A	9	Dancing	Child	715
102A	10	Dancing	Child	584
102A	11	Dancing	Child	459
102A	12	Dancing	Child	43
102A	13	Dancing	Child	2
102A	14	Dancing	Child	0
102A	15	Dancing	Child	0
102A	16	Dancing	Child	0
102A	17	Dancing	Child	16
102A	18	Dancing	Child	30
102A	19	Dancing	Child	130
102A	20	Dancing	Child	81
102A	21	Dancing	Child	296
102A	22	Dancing	Child	170
102A	23	Dancing	Child	116
102A	24	Dancing	Child	24
102A	25	Dancing	Child	0
102A	26	Dancing	Child	0
102A	27	Dancing	Child	0
102A	28	Dancing	Child	0
102A	29	Dancing	Child	0
102A	30	Dancing	Child	16
102A	31	Dancing	Child	696
102A	32	Dancing	Child	776
102A	33	Dancing	Child	601
102A	34	Dancing	Child	333
102A	35	Dancing	Child	627
102A	36	Dancing	Child	572
102A	37	Dancing	Child	413
102A	38	Dancing	Child	270
102A	39	Dancing	Child	290
102A	40	Dancing	Child	386
102A	41	Dancing	Child	154
102A	42	Dancing	Child	0
102A	43	Dancing	Child	125
102A	44	Dancing	Child	77
102A	45	Dancing	Child	0
102A	46	Dancing	Child	66
102A	47	Dancing	Child	448
102A	48	Dancing	Child	0
102A	49	Dancing	Child	21
102A	50	Dancing	Child	13
102A	51	Dancing	Child	34
102A	52	Dancing	Child	299
102A	53	Dancing	Child	347
102A	54	Dancing	Child	587
102A	55	Dancing	Child	538
102A	56	Dancing	Child	470
102A	57	Dancing	Child	174
102A	58	Dancing	Child	99
102A	59	Dancing	Child	0
102A	60	Dancing	Child	5
102A	61	Dancing	Child	0
102A	62	Dancing	Child	0
102A	63	Dancing	Child	0
102A	64	Dancing	Child	3
102A	65	Dancing	Child	99
102A	66	Dancing	Child	184
102A	67	Dancing	Child	58
102A	68	Dancing	Child	233
102A	69	Dancing	Child	404
102A	70	Dancing	Child	271
102A	71	Dancing	Child	210
102A	72	Dancing	Child	113
102A	73	Dancing	Child	581
102A	74	Dancing	Child	320
102A	75	Dancing	Child	148
102A	76	Dancing	Child	10
102A	77	Dancing	Child	146
102A	78	Dancing	Child	185
102A	79	Dancing	Child	140
102A	80	Dancing	Child	198
102A	81	Dancing	Child	259
102A	82	Dancing	Child	211
102A	1	Sitting	Child	0
102A	2	Sitting	Child	0
102A	3	Sitting	Child	0
102A	4	Sitting	Child	0
102A	5	Sitting	Child	0
102A	6	Sitting	Child	0
102A	7	Sitting	Child	0
102A	8	Sitting	Child	0
102A	9	Sitting	Child	0
102A	10	Sitting	Child	0
102A	11	Sitting	Child	110
102A	12	Sitting	Child	0
102A	13	Sitting	Child	0
102A	14	Sitting	Child	0
102A	15	Sitting	Child	0
102A	16	Sitting	Child	0
102A	17	Sitting	Child	0
102A	18	Sitting	Child	0
102A	19	Sitting	Child	0
102A	20	Sitting	Child	0
102A	21	Sitting	Child	0
102A	22	Sitting	Child	0
102A	23	Sitting	Child	70
102A	24	Sitting	Child	0
102A	25	Sitting	Child	0
102A	26	Sitting	Child	0
102A	27	Sitting	Child	0
102A	28	Sitting	Child	15
102A	29	Sitting	Child	0
102A	30	Sitting	Child	0
102A	31	Sitting	Child	0
102A	32	Sitting	Child	3
102A	33	Sitting	Child	0
102A	34	Sitting	Child	0
102A	35	Sitting	Child	0
102A	36	Sitting	Child	24
102A	37	Sitting	Child	0
102A	38	Sitting	Child	0
102A	39	Sitting	Child	0
102A	40	Sitting	Child	0
102A	41	Sitting	Child	0
102A	42	Sitting	Child	0
102A	43	Sitting	Child	0
102A	44	Sitting	Child	0
102A	45	Sitting	Child	0
102A	46	Sitting	Child	0
102A	47	Sitting	Child	0
102A	48	Sitting	Child	0
102A	49	Sitting	Child	0
102A	50	Sitting	Child	0
102A	51	Sitting	Child	0
102A	52	Sitting	Child	0
102A	53	Sitting	Child	50
102A	54	Sitting	Child	0
102A	55	Sitting	Child	23
102A	56	Sitting	Child	172
102A	57	Sitting	Child	0
102A	58	Sitting	Child	0
102A	59	Sitting	Child	4
102A	60	Sitting	Child	0
102A	61	Sitting	Child	0
102A	62	Sitting	Child	0
102A	63	Sitting	Child	0
102A	64	Sitting	Child	0
102A	65	Sitting	Child	0
102A	66	Sitting	Child	5
102A	67	Sitting	Child	0
102A	68	Sitting	Child	19
102A	69	Sitting	Child	6
102A	70	Sitting	Child	0
102A	71	Sitting	Child	0
102A	72	Sitting	Child	0
102A	73	Sitting	Child	3
102A	74	Sitting	Child	0
102A	75	Sitting	Child	0
102A	76	Sitting	Child	0
102A	77	Sitting	Child	0
102A	78	Sitting	Child	0
102A	79	Sitting	Child	0
102A	80	Sitting	Child	0
102A	81	Sitting	Child	0
102A	82	Sitting	Child	0
102A	1	Tablet + watching movie	Child	0
102A	2	Tablet + watching movie	Child	0
102A	3	Tablet + watching movie	Child	0
102A	4	Tablet + watching movie	Child	0
102A	5	Tablet + watching movie	Child	0
102A	6	Tablet + watching movie	Child	0
102A	7	Tablet + watching movie	Child	194
102A	8	Tablet + watching movie	Child	0
102A	9	Tablet + watching movie	Child	0
102A	10	Tablet + watching movie	Child	0
102A	11	Tablet + watching movie	Child	15
102A	12	Tablet + watching movie	Child	0
102A	13	Tablet + watching movie	Child	0
102A	14	Tablet + watching movie	Child	0
102A	15	Tablet + watching movie	Child	0
102A	16	Tablet + watching movie	Child	0
102A	17	Tablet + watching movie	Child	0
102A	18	Tablet + watching movie	Child	0
102A	19	Tablet + watching movie	Child	0
102A	20	Tablet + watching movie	Child	0
102A	21	Tablet + watching movie	Child	0
102A	22	Tablet + watching movie	Child	0
102A	23	Tablet + watching movie	Child	28
102A	24	Tablet + watching movie	Child	214
102A	25	Tablet + watching movie	Child	0
102A	26	Tablet + watching movie	Child	8
102A	27	Tablet + watching movie	Child	0
102A	28	Tablet + watching movie	Child	0
102A	29	Tablet + watching movie	Child	0
102A	30	Tablet + watching movie	Child	0
102A	31	Tablet + watching movie	Child	34
102A	32	Tablet + watching movie	Child	35
102A	33	Tablet + watching movie	Child	39
102A	34	Tablet + watching movie	Child	0
102A	35	Tablet + watching movie	Child	0
102A	36	Tablet + watching movie	Child	0
102A	37	Tablet + watching movie	Child	0
102A	38	Tablet + watching movie	Child	0
102A	39	Tablet + watching movie	Child	0
102A	40	Tablet + watching movie	Child	10
102A	41	Tablet + watching movie	Child	122
102A	42	Tablet + watching movie	Child	491
102A	43	Tablet + watching movie	Child	170
102A	44	Tablet + watching movie	Child	95
102A	45	Tablet + watching movie	Child	0
102A	46	Tablet + watching movie	Child	78
102A	47	Tablet + watching movie	Child	0
102A	48	Tablet + watching movie	Child	0
102A	49	Tablet + watching movie	Child	0
102A	50	Tablet + watching movie	Child	0
102A	51	Tablet + watching movie	Child	0
102A	52	Tablet + watching movie	Child	0
102A	53	Tablet + watching movie	Child	0
102A	54	Tablet + watching movie	Child	0
102A	55	Tablet + watching movie	Child	0
102A	56	Tablet + watching movie	Child	0
102A	57	Tablet + watching movie	Child	28
102A	58	Tablet + watching movie	Child	43
102A	59	Tablet + watching movie	Child	0
102A	60	Tablet + watching movie	Child	0
102A	61	Tablet + watching movie	Child	0
102A	62	Tablet + watching movie	Child	0
102A	63	Tablet + watching movie	Child	0
102A	64	Tablet + watching movie	Child	0
102A	65	Tablet + watching movie	Child	0
102A	66	Tablet + watching movie	Child	0
102A	67	Tablet + watching movie	Child	0
102A	68	Tablet + watching movie	Child	0
102A	69	Tablet + watching movie	Child	0
102A	70	Tablet + watching movie	Child	0
102A	71	Tablet + watching movie	Child	0
102A	72	Tablet + watching movie	Child	0
102A	73	Tablet + watching movie	Child	0
102A	74	Tablet + watching movie	Child	0
102A	75	Tablet + watching movie	Child	0
102A	76	Tablet + watching movie	Child	0
102A	77	Tablet + watching movie	Child	0
102A	78	Tablet + watching movie	Child	0
102A	79	Tablet + watching movie	Child	0
102A	80	Tablet + watching movie	Child	0
102A	81	Tablet + watching movie	Child	0
102A	82	Tablet + watching movie	Child	0
102A	1	Standing	Child	23
102A	2	Standing	Child	6
102A	3	Standing	Child	0
102A	4	Standing	Child	0
102A	5	Standing	Child	0
102A	6	Standing	Child	0
102A	7	Standing	Child	0
102A	8	Standing	Child	0
102A	9	Standing	Child	18
102A	10	Standing	Child	27
102A	11	Standing	Child	0
102A	12	Standing	Child	0
102A	13	Standing	Child	0
102A	14	Standing	Child	0
102A	15	Standing	Child	0
102A	16	Standing	Child	0
102A	17	Standing	Child	0
102A	18	Standing	Child	0
102A	19	Standing	Child	0
102A	20	Standing	Child	4
102A	21	Standing	Child	0
102A	22	Standing	Child	0
102A	23	Standing	Child	0
102A	24	Standing	Child	0
102A	25	Standing	Child	0
102A	26	Standing	Child	2
102A	27	Standing	Child	0
102A	28	Standing	Child	0
102A	29	Standing	Child	0
102A	30	Standing	Child	0
102A	31	Standing	Child	0
102A	32	Standing	Child	0
102A	33	Standing	Child	0
102A	34	Standing	Child	0
102A	35	Standing	Child	0
102A	36	Standing	Child	0
102A	37	Standing	Child	0
102A	38	Standing	Child	0
102A	39	Standing	Child	0
102A	40	Standing	Child	0
102A	41	Standing	Child	0
102A	42	Standing	Child	0
102A	43	Standing	Child	0
102A	44	Standing	Child	0
102A	45	Standing	Child	0
102A	46	Standing	Child	0
102A	47	Standing	Child	0
102A	48	Standing	Child	0
102A	49	Standing	Child	0
102A	50	Standing	Child	0
102A	51	Standing	Child	0
102A	52	Standing	Child	0
102A	53	Standing	Child	0
102A	54	Standing	Child	0
102A	55	Standing	Child	18
102A	56	Standing	Child	0
102A	57	Standing	Child	0
102A	58	Standing	Child	0
102A	59	Standing	Child	6
102A	60	Standing	Child	0
102A	61	Standing	Child	0
102A	62	Standing	Child	0
102A	63	Standing	Child	0
102A	64	Standing	Child	1
102A	65	Standing	Child	0
102A	66	Standing	Child	0
102A	67	Standing	Child	0
102A	68	Standing	Child	0
102A	69	Standing	Child	0
102A	70	Standing	Child	0
102A	71	Standing	Child	13
102A	72	Standing	Child	2
102A	73	Standing	Child	0
102A	74	Standing	Child	0
102A	75	Standing	Child	0
102A	76	Standing	Child	0
102A	77	Standing	Child	0
102A	78	Standing	Child	0
102A	79	Standing	Child	2
102A	80	Standing	Child	0
102A	81	Standing	Child	0
102A	82	Standing	Child	0
102A	1	Lying	Child	0
102A	2	Lying	Child	0
102A	3	Lying	Child	0
102A	4	Lying	Child	0
102A	5	Lying	Child	8
102A	6	Lying	Child	0
102A	7	Lying	Child	0
102A	8	Lying	Child	0
102A	9	Lying	Child	0
102A	10	Lying	Child	0
102A	11	Lying	Child	0
102A	12	Lying	Child	0
102A	13	Lying	Child	0
102A	14	Lying	Child	0
102A	15	Lying	Child	0
102A	16	Lying	Child	0
102A	17	Lying	Child	0
102A	18	Lying	Child	0
102A	19	Lying	Child	0
102A	20	Lying	Child	0
102A	21	Lying	Child	0
102A	22	Lying	Child	0
102A	23	Lying	Child	0
102A	24	Lying	Child	0
102A	25	Lying	Child	0
102A	26	Lying	Child	0
102A	27	Lying	Child	2
102A	28	Lying	Child	20
102A	29	Lying	Child	0
102A	30	Lying	Child	0
102A	31	Lying	Child	17
102A	32	Lying	Child	9
102A	33	Lying	Child	0
102A	34	Lying	Child	0
102A	35	Lying	Child	0
102A	36	Lying	Child	32
102A	37	Lying	Child	138
102A	38	Lying	Child	92
102A	39	Lying	Child	0
102A	40	Lying	Child	0
102A	41	Lying	Child	0
102A	42	Lying	Child	0
102A	43	Lying	Child	0
102A	44	Lying	Child	7
102A	45	Lying	Child	71
102A	46	Lying	Child	0
102A	47	Lying	Child	0
102A	48	Lying	Child	0
102A	49	Lying	Child	0
102A	50	Lying	Child	0
102A	51	Lying	Child	0
102A	52	Lying	Child	0
102A	53	Lying	Child	0
102A	54	Lying	Child	0
102A	55	Lying	Child	0
102A	56	Lying	Child	0
102A	57	Lying	Child	0
102A	58	Lying	Child	0
102A	59	Lying	Child	0
102A	60	Lying	Child	0
102A	61	Lying	Child	0
102A	62	Lying	Child	0
102A	63	Lying	Child	0
102A	64	Lying	Child	0
102A	65	Lying	Child	0
102A	66	Lying	Child	0
102A	67	Lying	Child	0
102A	68	Lying	Child	0
102A	69	Lying	Child	0
102A	70	Lying	Child	5
102A	71	Lying	Child	19
102A	72	Lying	Child	0
102A	73	Lying	Child	0
102A	74	Lying	Child	0
102A	75	Lying	Child	0
102A	76	Lying	Child	0
102A	77	Lying	Child	0
102A	78	Lying	Child	25
102A	79	Lying	Child	0
102A	80	Lying	Child	0
102A	81	Lying	Child	0
102A	82	Lying	Child	0
102A	1	Tablet	Child	0
102A	2	Tablet	Child	0
102A	3	Tablet	Child	0
102A	4	Tablet	Child	0
102A	5	Tablet	Child	0
102A	6	Tablet	Child	0
102A	7	Tablet	Child	0
102A	8	Tablet	Child	0
102A	9	Tablet	Child	0
102A	10	Tablet	Child	0
102A	11	Tablet	Child	0
102A	12	Tablet	Child	0
102A	13	Tablet	Child	1
102A	14	Tablet	Child	108
102A	15	Tablet	Child	0
102A	16	Tablet	Child	0
102A	17	Tablet	Child	0
102A	18	Tablet	Child	0
102A	19	Tablet	Child	15
102A	20	Tablet	Child	0
102A	21	Tablet	Child	0
102A	22	Tablet	Child	0
102A	23	Tablet	Child	0
102A	24	Tablet	Child	0
102A	25	Tablet	Child	0
102A	26	Tablet	Child	5
102A	27	Tablet	Child	0
102A	28	Tablet	Child	0
102A	29	Tablet	Child	6
102A	30	Tablet	Child	0
102A	31	Tablet	Child	0
102A	32	Tablet	Child	0
102A	33	Tablet	Child	0
102A	34	Tablet	Child	0
102A	35	Tablet	Child	0
102A	36	Tablet	Child	0
102A	37	Tablet	Child	0
102A	38	Tablet	Child	0
102A	39	Tablet	Child	0
102A	40	Tablet	Child	0
102A	41	Tablet	Child	0
102A	42	Tablet	Child	0
102A	43	Tablet	Child	15
102A	44	Tablet	Child	0
102A	45	Tablet	Child	31
102A	46	Tablet	Child	0
102A	47	Tablet	Child	0
102A	48	Tablet	Child	0
102A	49	Tablet	Child	0
102A	50	Tablet	Child	0
102A	51	Tablet	Child	0
102A	52	Tablet	Child	0
102A	53	Tablet	Child	0
102A	54	Tablet	Child	0
102A	55	Tablet	Child	0
102A	56	Tablet	Child	0
102A	57	Tablet	Child	0
102A	58	Tablet	Child	0
102A	59	Tablet	Child	0
102A	60	Tablet	Child	0
102A	61	Tablet	Child	0
102A	62	Tablet	Child	0
102A	63	Tablet	Child	0
102A	64	Tablet	Child	71
102A	65	Tablet	Child	84
102A	66	Tablet	Child	0
102A	67	Tablet	Child	0
102A	68	Tablet	Child	17
102A	69	Tablet	Child	40
102A	70	Tablet	Child	0
102A	71	Tablet	Child	0
102A	72	Tablet	Child	0
102A	73	Tablet	Child	0
102A	74	Tablet	Child	0
102A	75	Tablet	Child	0
102A	76	Tablet	Child	37
102A	77	Tablet	Child	19
102A	78	Tablet	Child	0
102A	79	Tablet	Child	0
102A	80	Tablet	Child	8
102A	81	Tablet	Child	0
102A	82	Tablet	Child	22
102A	1	Watching movie	Child	0
102A	2	Watching movie	Child	0
102A	3	Watching movie	Child	0
102A	4	Watching movie	Child	0
102A	5	Watching movie	Child	0
102A	6	Watching movie	Child	0
102A	7	Watching movie	Child	0
102A	8	Watching movie	Child	0
102A	9	Watching movie	Child	0
102A	10	Watching movie	Child	0
102A	11	Watching movie	Child	0
102A	12	Watching movie	Child	0
102A	13	Watching movie	Child	0
102A	14	Watching movie	Child	0
102A	15	Watching movie	Child	0
102A	16	Watching movie	Child	0
102A	17	Watching movie	Child	0
102A	18	Watching movie	Child	0
102A	19	Watching movie	Child	0
102A	20	Watching movie	Child	0
102A	21	Watching movie	Child	0
102A	22	Watching movie	Child	0
102A	23	Watching movie	Child	0
102A	24	Watching movie	Child	0
102A	25	Watching movie	Child	0
102A	26	Watching movie	Child	0
102A	27	Watching movie	Child	0
102A	28	Watching movie	Child	0
102A	29	Watching movie	Child	149
102A	30	Watching movie	Child	0
102A	31	Watching movie	Child	0
102A	32	Watching movie	Child	0
102A	33	Watching movie	Child	0
102A	34	Watching movie	Child	0
102A	35	Watching movie	Child	0
102A	36	Watching movie	Child	0
102A	37	Watching movie	Child	0
102A	38	Watching movie	Child	0
102A	39	Watching movie	Child	0
102A	40	Watching movie	Child	0
102A	41	Watching movie	Child	0
102A	42	Watching movie	Child	0
102A	43	Watching movie	Child	0
102A	44	Watching movie	Child	0
102A	45	Watching movie	Child	1
102A	46	Watching movie	Child	0
102A	47	Watching movie	Child	15
102A	48	Watching movie	Child	0
102A	49	Watching movie	Child	0
102A	50	Watching movie	Child	0
102A	51	Watching movie	Child	0
102A	52	Watching movie	Child	0
102A	53	Watching movie	Child	0
102A	54	Watching movie	Child	0
102A	55	Watching movie	Child	0
102A	56	Watching movie	Child	0
102A	57	Watching movie	Child	0
102A	58	Watching movie	Child	0
102A	59	Watching movie	Child	0
102A	60	Watching movie	Child	22
102A	61	Watching movie	Child	0
102A	62	Watching movie	Child	0
102A	63	Watching movie	Child	0
102A	64	Watching movie	Child	0
102A	65	Watching movie	Child	0
102A	66	Watching movie	Child	0
102A	67	Watching movie	Child	0
102A	68	Watching movie	Child	0
102A	69	Watching movie	Child	0
102A	70	Watching movie	Child	0
102A	71	Watching movie	Child	0
102A	72	Watching movie	Child	0
102A	73	Watching movie	Child	0
102A	74	Watching movie	Child	0
102A	75	Watching movie	Child	0
102A	76	Watching movie	Child	0
102A	77	Watching movie	Child	0
102A	78	Watching movie	Child	0
102A	79	Watching movie	Child	0
102A	80	Watching movie	Child	0
102A	81	Watching movie	Child	0
102A	82	Watching movie	Child	0
103A	1	Drawing/writing	Child	0
103A	2	Drawing/writing	Child	0
103A	3	Drawing/writing	Child	0
103A	4	Drawing/writing	Child	0
103A	5	Drawing/writing	Child	0
103A	6	Drawing/writing	Child	0
103A	7	Drawing/writing	Child	0
103A	8	Drawing/writing	Child	0
103A	9	Drawing/writing	Child	12
103A	10	Drawing/writing	Child	0
103A	11	Drawing/writing	Child	0
103A	12	Drawing/writing	Child	0
103A	13	Drawing/writing	Child	0
103A	14	Drawing/writing	Child	0
103A	15	Drawing/writing	Child	0
103A	16	Drawing/writing	Child	0
103A	17	Drawing/writing	Child	0
103A	18	Drawing/writing	Child	4
103A	19	Drawing/writing	Child	0
103A	20	Drawing/writing	Child	0
103A	21	Drawing/writing	Child	0
103A	22	Drawing/writing	Child	0
103A	23	Drawing/writing	Child	0
103A	24	Drawing/writing	Child	0
103A	25	Drawing/writing	Child	0
103A	26	Drawing/writing	Child	0
103A	27	Drawing/writing	Child	0
103A	28	Drawing/writing	Child	8
103A	29	Drawing/writing	Child	0
103A	30	Drawing/writing	Child	2
103A	31	Drawing/writing	Child	0
103A	32	Drawing/writing	Child	0
103A	33	Drawing/writing	Child	0
103A	34	Drawing/writing	Child	7
103A	35	Drawing/writing	Child	0
103A	36	Drawing/writing	Child	0
103A	37	Drawing/writing	Child	29
103A	38	Drawing/writing	Child	0
103A	39	Drawing/writing	Child	0
103A	40	Drawing/writing	Child	0
103A	41	Drawing/writing	Child	0
103A	42	Drawing/writing	Child	0
103A	43	Drawing/writing	Child	0
103A	44	Drawing/writing	Child	0
103A	45	Drawing/writing	Child	0
103A	46	Drawing/writing	Child	71
103A	47	Drawing/writing	Child	0
103A	48	Drawing/writing	Child	0
103A	49	Drawing/writing	Child	0
103A	50	Drawing/writing	Child	0
103A	51	Drawing/writing	Child	0
103A	52	Drawing/writing	Child	0
103A	53	Drawing/writing	Child	12
103A	54	Drawing/writing	Child	32
103A	55	Drawing/writing	Child	2
103A	56	Drawing/writing	Child	0
103A	57	Drawing/writing	Child	18
103A	58	Drawing/writing	Child	0
103A	59	Drawing/writing	Child	0
103A	60	Drawing/writing	Child	0
103A	61	Drawing/writing	Child	0
103A	62	Drawing/writing	Child	0
103A	63	Drawing/writing	Child	0
103A	64	Drawing/writing	Child	0
103A	65	Drawing/writing	Child	0
103A	66	Drawing/writing	Child	0
103A	67	Drawing/writing	Child	0
103A	68	Drawing/writing	Child	0
103A	69	Drawing/writing	Child	0
103A	70	Drawing/writing	Child	48
103A	71	Drawing/writing	Child	0
103A	72	Drawing/writing	Child	0
103A	73	Drawing/writing	Child	0
103A	74	Drawing/writing	Child	0
103A	75	Drawing/writing	Child	0
103A	76	Drawing/writing	Child	0
103A	77	Drawing/writing	Child	0
103A	78	Drawing/writing	Child	15
103A	79	Drawing/writing	Child	0
103A	80	Drawing/writing	Child	0
103A	81	Drawing/writing	Child	0
103A	82	Drawing/writing	Child	15
103A	1	Gaming	Child	0
103A	2	Gaming	Child	0
103A	3	Gaming	Child	0
103A	4	Gaming	Child	0
103A	5	Gaming	Child	0
103A	6	Gaming	Child	0
103A	7	Gaming	Child	0
103A	8	Gaming	Child	0
103A	9	Gaming	Child	0
103A	10	Gaming	Child	0
103A	11	Gaming	Child	0
103A	12	Gaming	Child	0
103A	13	Gaming	Child	0
103A	14	Gaming	Child	0
103A	15	Gaming	Child	0
103A	16	Gaming	Child	0
103A	17	Gaming	Child	0
103A	18	Gaming	Child	0
103A	19	Gaming	Child	0
103A	20	Gaming	Child	0
103A	21	Gaming	Child	0
103A	22	Gaming	Child	0
103A	23	Gaming	Child	0
103A	24	Gaming	Child	12
103A	25	Gaming	Child	0
103A	26	Gaming	Child	0
103A	27	Gaming	Child	0
103A	28	Gaming	Child	0
103A	29	Gaming	Child	0
103A	30	Gaming	Child	0
103A	31	Gaming	Child	0
103A	32	Gaming	Child	0
103A	33	Gaming	Child	0
103A	34	Gaming	Child	0
103A	35	Gaming	Child	0
103A	36	Gaming	Child	0
103A	37	Gaming	Child	10
103A	38	Gaming	Child	21
103A	39	Gaming	Child	0
103A	40	Gaming	Child	0
103A	41	Gaming	Child	0
103A	42	Gaming	Child	0
103A	43	Gaming	Child	0
103A	44	Gaming	Child	0
103A	45	Gaming	Child	0
103A	46	Gaming	Child	0
103A	47	Gaming	Child	0
103A	48	Gaming	Child	0
103A	49	Gaming	Child	0
103A	50	Gaming	Child	0
103A	51	Gaming	Child	0
103A	52	Gaming	Child	0
103A	53	Gaming	Child	0
103A	54	Gaming	Child	0
103A	55	Gaming	Child	0
103A	56	Gaming	Child	17
103A	57	Gaming	Child	0
103A	58	Gaming	Child	0
103A	59	Gaming	Child	0
103A	60	Gaming	Child	0
103A	61	Gaming	Child	0
103A	62	Gaming	Child	0
103A	63	Gaming	Child	0
103A	64	Gaming	Child	0
103A	65	Gaming	Child	0
103A	66	Gaming	Child	0
103A	67	Gaming	Child	0
103A	68	Gaming	Child	0
103A	69	Gaming	Child	0
103A	70	Gaming	Child	0
103A	71	Gaming	Child	12
103A	72	Gaming	Child	0
103A	73	Gaming	Child	0
103A	74	Gaming	Child	0
103A	75	Gaming	Child	0
103A	76	Gaming	Child	0
103A	77	Gaming	Child	0
103A	78	Gaming	Child	0
103A	79	Gaming	Child	0
103A	80	Gaming	Child	0
103A	81	Gaming	Child	0
103A	82	Gaming	Child	0
103A	1	Dancing	Child	475
103A	2	Dancing	Child	257
103A	3	Dancing	Child	28
103A	4	Dancing	Child	0
103A	5	Dancing	Child	0
103A	6	Dancing	Child	6
103A	7	Dancing	Child	169
103A	8	Dancing	Child	4
103A	9	Dancing	Child	298
103A	10	Dancing	Child	171
103A	11	Dancing	Child	184
103A	12	Dancing	Child	198
103A	13	Dancing	Child	159
103A	14	Dancing	Child	150
103A	15	Dancing	Child	376
103A	16	Dancing	Child	206
103A	17	Dancing	Child	232
103A	18	Dancing	Child	103
103A	19	Dancing	Child	226
103A	20	Dancing	Child	598
103A	21	Dancing	Child	334
103A	22	Dancing	Child	314
103A	23	Dancing	Child	470
103A	24	Dancing	Child	629
103A	25	Dancing	Child	184
103A	26	Dancing	Child	269
103A	27	Dancing	Child	161
103A	28	Dancing	Child	60
103A	29	Dancing	Child	316
103A	30	Dancing	Child	567
103A	31	Dancing	Child	439
103A	32	Dancing	Child	113
103A	33	Dancing	Child	2
103A	34	Dancing	Child	538
103A	35	Dancing	Child	605
103A	36	Dancing	Child	190
103A	37	Dancing	Child	399
103A	38	Dancing	Child	342
103A	39	Dancing	Child	753
103A	40	Dancing	Child	303
103A	41	Dancing	Child	250
103A	42	Dancing	Child	583
103A	43	Dancing	Child	501
103A	44	Dancing	Child	50
103A	45	Dancing	Child	14
103A	46	Dancing	Child	57
103A	47	Dancing	Child	0
103A	48	Dancing	Child	0
103A	49	Dancing	Child	0
103A	50	Dancing	Child	84
103A	51	Dancing	Child	10
103A	52	Dancing	Child	0
103A	53	Dancing	Child	0
103A	54	Dancing	Child	1
103A	55	Dancing	Child	182
103A	56	Dancing	Child	153
103A	57	Dancing	Child	120
103A	58	Dancing	Child	22
103A	59	Dancing	Child	335
103A	60	Dancing	Child	325
103A	61	Dancing	Child	238
103A	62	Dancing	Child	392
103A	63	Dancing	Child	133
103A	64	Dancing	Child	64
103A	65	Dancing	Child	321
103A	66	Dancing	Child	293
103A	67	Dancing	Child	270
103A	68	Dancing	Child	38
103A	69	Dancing	Child	83
103A	70	Dancing	Child	287
103A	71	Dancing	Child	110
103A	72	Dancing	Child	62
103A	73	Dancing	Child	289
103A	74	Dancing	Child	61
103A	75	Dancing	Child	20
103A	76	Dancing	Child	1
103A	77	Dancing	Child	3
103A	78	Dancing	Child	0
103A	79	Dancing	Child	0
103A	80	Dancing	Child	0
103A	81	Dancing	Child	464
103A	82	Dancing	Child	156
103A	1	Sitting	Child	0
103A	2	Sitting	Child	0
103A	3	Sitting	Child	0
103A	4	Sitting	Child	0
103A	5	Sitting	Child	0
103A	6	Sitting	Child	0
103A	7	Sitting	Child	0
103A	8	Sitting	Child	0
103A	9	Sitting	Child	0
103A	10	Sitting	Child	0
103A	11	Sitting	Child	0
103A	12	Sitting	Child	0
103A	13	Sitting	Child	0
103A	14	Sitting	Child	0
103A	15	Sitting	Child	0
103A	16	Sitting	Child	0
103A	17	Sitting	Child	0
103A	18	Sitting	Child	0
103A	19	Sitting	Child	0
103A	20	Sitting	Child	0
103A	21	Sitting	Child	0
103A	22	Sitting	Child	0
103A	23	Sitting	Child	0
103A	24	Sitting	Child	0
103A	25	Sitting	Child	0
103A	26	Sitting	Child	0
103A	27	Sitting	Child	0
103A	28	Sitting	Child	0
103A	29	Sitting	Child	0
103A	30	Sitting	Child	0
103A	31	Sitting	Child	0
103A	32	Sitting	Child	0
103A	33	Sitting	Child	0
103A	34	Sitting	Child	0
103A	35	Sitting	Child	0
103A	36	Sitting	Child	0
103A	37	Sitting	Child	0
103A	38	Sitting	Child	0
103A	39	Sitting	Child	0
103A	40	Sitting	Child	0
103A	41	Sitting	Child	0
103A	42	Sitting	Child	0
103A	43	Sitting	Child	0
103A	44	Sitting	Child	0
103A	45	Sitting	Child	0
103A	46	Sitting	Child	0
103A	47	Sitting	Child	0
103A	48	Sitting	Child	0
103A	49	Sitting	Child	0
103A	50	Sitting	Child	0
103A	51	Sitting	Child	0
103A	52	Sitting	Child	0
103A	53	Sitting	Child	0
103A	54	Sitting	Child	0
103A	55	Sitting	Child	0
103A	56	Sitting	Child	0
103A	57	Sitting	Child	0
103A	58	Sitting	Child	0
103A	59	Sitting	Child	0
103A	60	Sitting	Child	0
103A	61	Sitting	Child	0
103A	62	Sitting	Child	0
103A	63	Sitting	Child	0
103A	64	Sitting	Child	0
103A	65	Sitting	Child	0
103A	66	Sitting	Child	0
103A	67	Sitting	Child	0
103A	68	Sitting	Child	0
103A	69	Sitting	Child	0
103A	70	Sitting	Child	0
103A	71	Sitting	Child	0
103A	72	Sitting	Child	0
103A	73	Sitting	Child	7
103A	74	Sitting	Child	0
103A	75	Sitting	Child	0
103A	76	Sitting	Child	0
103A	77	Sitting	Child	0
103A	78	Sitting	Child	0
103A	79	Sitting	Child	0
103A	80	Sitting	Child	0
103A	81	Sitting	Child	0
103A	82	Sitting	Child	0
103A	1	Tablet + watching movie	Child	0
103A	2	Tablet + watching movie	Child	0
103A	3	Tablet + watching movie	Child	0
103A	4	Tablet + watching movie	Child	0
103A	5	Tablet + watching movie	Child	0
103A	6	Tablet + watching movie	Child	0
103A	7	Tablet + watching movie	Child	0
103A	8	Tablet + watching movie	Child	0
103A	9	Tablet + watching movie	Child	0
103A	10	Tablet + watching movie	Child	0
103A	11	Tablet + watching movie	Child	0
103A	12	Tablet + watching movie	Child	0
103A	13	Tablet + watching movie	Child	0
103A	14	Tablet + watching movie	Child	0
103A	15	Tablet + watching movie	Child	0
103A	16	Tablet + watching movie	Child	0
103A	17	Tablet + watching movie	Child	0
103A	18	Tablet + watching movie	Child	0
103A	19	Tablet + watching movie	Child	0
103A	20	Tablet + watching movie	Child	0
103A	21	Tablet + watching movie	Child	0
103A	22	Tablet + watching movie	Child	0
103A	23	Tablet + watching movie	Child	0
103A	24	Tablet + watching movie	Child	0
103A	25	Tablet + watching movie	Child	0
103A	26	Tablet + watching movie	Child	0
103A	27	Tablet + watching movie	Child	0
103A	28	Tablet + watching movie	Child	0
103A	29	Tablet + watching movie	Child	0
103A	30	Tablet + watching movie	Child	0
103A	31	Tablet + watching movie	Child	0
103A	32	Tablet + watching movie	Child	0
103A	33	Tablet + watching movie	Child	0
103A	34	Tablet + watching movie	Child	0
103A	35	Tablet + watching movie	Child	0
103A	36	Tablet + watching movie	Child	0
103A	37	Tablet + watching movie	Child	0
103A	38	Tablet + watching movie	Child	0
103A	39	Tablet + watching movie	Child	0
103A	40	Tablet + watching movie	Child	0
103A	41	Tablet + watching movie	Child	0
103A	42	Tablet + watching movie	Child	0
103A	43	Tablet + watching movie	Child	0
103A	44	Tablet + watching movie	Child	3
103A	45	Tablet + watching movie	Child	0
103A	46	Tablet + watching movie	Child	0
103A	47	Tablet + watching movie	Child	0
103A	48	Tablet + watching movie	Child	0
103A	49	Tablet + watching movie	Child	0
103A	50	Tablet + watching movie	Child	0
103A	51	Tablet + watching movie	Child	0
103A	52	Tablet + watching movie	Child	0
103A	53	Tablet + watching movie	Child	0
103A	54	Tablet + watching movie	Child	0
103A	55	Tablet + watching movie	Child	0
103A	56	Tablet + watching movie	Child	0
103A	57	Tablet + watching movie	Child	0
103A	58	Tablet + watching movie	Child	0
103A	59	Tablet + watching movie	Child	0
103A	60	Tablet + watching movie	Child	0
103A	61	Tablet + watching movie	Child	0
103A	62	Tablet + watching movie	Child	0
103A	63	Tablet + watching movie	Child	0
103A	64	Tablet + watching movie	Child	0
103A	65	Tablet + watching movie	Child	0
103A	66	Tablet + watching movie	Child	0
103A	67	Tablet + watching movie	Child	0
103A	68	Tablet + watching movie	Child	0
103A	69	Tablet + watching movie	Child	0
103A	70	Tablet + watching movie	Child	0
103A	71	Tablet + watching movie	Child	0
103A	72	Tablet + watching movie	Child	0
103A	73	Tablet + watching movie	Child	0
103A	74	Tablet + watching movie	Child	0
103A	75	Tablet + watching movie	Child	0
103A	76	Tablet + watching movie	Child	0
103A	77	Tablet + watching movie	Child	0
103A	78	Tablet + watching movie	Child	0
103A	79	Tablet + watching movie	Child	0
103A	80	Tablet + watching movie	Child	0
103A	81	Tablet + watching movie	Child	0
103A	82	Tablet + watching movie	Child	0
103A	1	Standing	Child	0
103A	2	Standing	Child	0
103A	3	Standing	Child	0
103A	4	Standing	Child	0
103A	5	Standing	Child	0
103A	6	Standing	Child	0
103A	7	Standing	Child	0
103A	8	Standing	Child	0
103A	9	Standing	Child	0
103A	10	Standing	Child	0
103A	11	Standing	Child	0
103A	12	Standing	Child	0
103A	13	Standing	Child	0
103A	14	Standing	Child	0
103A	15	Standing	Child	0
103A	16	Standing	Child	0
103A	17	Standing	Child	0
103A	18	Standing	Child	0
103A	19	Standing	Child	0
103A	20	Standing	Child	0
103A	21	Standing	Child	0
103A	22	Standing	Child	0
103A	23	Standing	Child	0
103A	24	Standing	Child	0
103A	25	Standing	Child	0
103A	26	Standing	Child	0
103A	27	Standing	Child	0
103A	28	Standing	Child	0
103A	29	Standing	Child	0
103A	30	Standing	Child	0
103A	31	Standing	Child	0
103A	32	Standing	Child	0
103A	33	Standing	Child	0
103A	34	Standing	Child	0
103A	35	Standing	Child	0
103A	36	Standing	Child	0
103A	37	Standing	Child	0
103A	38	Standing	Child	0
103A	39	Standing	Child	0
103A	40	Standing	Child	0
103A	41	Standing	Child	6
103A	42	Standing	Child	0
103A	43	Standing	Child	0
103A	44	Standing	Child	0
103A	45	Standing	Child	0
103A	46	Standing	Child	0
103A	47	Standing	Child	0
103A	48	Standing	Child	0
103A	49	Standing	Child	0
103A	50	Standing	Child	0
103A	51	Standing	Child	0
103A	52	Standing	Child	0
103A	53	Standing	Child	0
103A	54	Standing	Child	0
103A	55	Standing	Child	0
103A	56	Standing	Child	0
103A	57	Standing	Child	0
103A	58	Standing	Child	0
103A	59	Standing	Child	0
103A	60	Standing	Child	0
103A	61	Standing	Child	0
103A	62	Standing	Child	0
103A	63	Standing	Child	0
103A	64	Standing	Child	0
103A	65	Standing	Child	0
103A	66	Standing	Child	0
103A	67	Standing	Child	0
103A	68	Standing	Child	0
103A	69	Standing	Child	0
103A	70	Standing	Child	0
103A	71	Standing	Child	0
103A	72	Standing	Child	1
103A	73	Standing	Child	0
103A	74	Standing	Child	0
103A	75	Standing	Child	0
103A	76	Standing	Child	0
103A	77	Standing	Child	0
103A	78	Standing	Child	0
103A	79	Standing	Child	0
103A	80	Standing	Child	0
103A	81	Standing	Child	0
103A	82	Standing	Child	0
103A	1	Lying	Child	0
103A	2	Lying	Child	0
103A	3	Lying	Child	0
103A	4	Lying	Child	0
103A	5	Lying	Child	0
103A	6	Lying	Child	0
103A	7	Lying	Child	0
103A	8	Lying	Child	0
103A	9	Lying	Child	0
103A	10	Lying	Child	0
103A	11	Lying	Child	0
103A	12	Lying	Child	0
103A	13	Lying	Child	0
103A	14	Lying	Child	0
103A	15	Lying	Child	0
103A	16	Lying	Child	0
103A	17	Lying	Child	0
103A	18	Lying	Child	0
103A	19	Lying	Child	0
103A	20	Lying	Child	0
103A	21	Lying	Child	0
103A	22	Lying	Child	0
103A	23	Lying	Child	0
103A	24	Lying	Child	0
103A	25	Lying	Child	0
103A	26	Lying	Child	0
103A	27	Lying	Child	0
103A	28	Lying	Child	0
103A	29	Lying	Child	0
103A	30	Lying	Child	0
103A	31	Lying	Child	0
[truncated: 51,137 more rows]

## Sheet: SOS-data_15-sec-epoch
ID	Timecounts	Activity	Age_group	Acc_output_yaxis
101A	1	Drawing/writing	Child	0
101A	2	Drawing/writing	Child	0
101A	3	Drawing/writing	Child	0
101A	4	Drawing/writing	Child	0
101A	5	Drawing/writing	Child	0
101A	6	Drawing/writing	Child	0
101A	7	Drawing/writing	Child	0
101A	8	Drawing/writing	Child	0
101A	9	Drawing/writing	Child	0
101A	10	Drawing/writing	Child	9
101A	11	Drawing/writing	Child	22
101A	12	Drawing/writing	Child	0
101A	13	Drawing/writing	Child	0
101A	14	Drawing/writing	Child	0
101A	15	Drawing/writing	Child	0
101A	16	Drawing/writing	Child	0
101A	17	Drawing/writing	Child	0
101A	18	Drawing/writing	Child	0
101A	19	Drawing/writing	Child	0
101A	20	Drawing/writing	Child	0
101A	21	Drawing/writing	Child	0
101A	22	Drawing/writing	Child	0
101A	23	Drawing/writing	Child	0
101A	24	Drawing/writing	Child	0
101A	25	Drawing/writing	Child	0
101A	26	Drawing/writing	Child	0
101A	27	Drawing/writing	Child	0
101A	28	Drawing/writing	Child	0
101A	1	Gaming	Child	0
101A	2	Gaming	Child	0
101A	3	Gaming	Child	0
101A	4	Gaming	Child	0
101A	5	Gaming	Child	0
101A	6	Gaming	Child	0
101A	7	Gaming	Child	0
101A	8	Gaming	Child	0
101A	9	Gaming	Child	0
101A	10	Gaming	Child	0
101A	11	Gaming	Child	0
101A	12	Gaming	Child	0
101A	13	Gaming	Child	0
101A	14	Gaming	Child	0
101A	15	Gaming	Child	0
101A	16	Gaming	Child	0
101A	17	Gaming	Child	0
101A	18	Gaming	Child	0
101A	19	Gaming	Child	0
101A	20	Gaming	Child	0
101A	21	Gaming	Child	0
101A	22	Gaming	Child	0
101A	23	Gaming	Child	0
101A	24	Gaming	Child	0
101A	25	Gaming	Child	0
101A	26	Gaming	Child	0
101A	27	Gaming	Child	0
101A	28	Gaming	Child	0
101A	1	Dancing	Child	195
101A	2	Dancing	Child	632
101A	3	Dancing	Child	343
101A	4	Dancing	Child	0
101A	5	Dancing	Child	24
101A	6	Dancing	Child	180
101A	7	Dancing	Child	143
101A	8	Dancing	Child	698
101A	9	Dancing	Child	746
101A	10	Dancing	Child	1666
101A	11	Dancing	Child	1062
101A	12	Dancing	Child	360
101A	13	Dancing	Child	545
101A	14	Dancing	Child	480
101A	15	Dancing	Child	1257
101A	16	Dancing	Child	1075
101A	17	Dancing	Child	574
101A	18	Dancing	Child	310
101A	19	Dancing	Child	438
101A	20	Dancing	Child	5
101A	21	Dancing	Child	0
101A	22	Dancing	Child	17
101A	23	Dancing	Child	57
101A	24	Dancing	Child	870
101A	25	Dancing	Child	1153
101A	26	Dancing	Child	886
101A	27	Dancing	Child	234
101A	28	Dancing	Child	1086
101A	1	Sitting	Child	0
101A	2	Sitting	Child	0
101A	3	Sitting	Child	0
101A	4	Sitting	Child	0
101A	5	Sitting	Child	0
101A	6	Sitting	Child	166
101A	7	Sitting	Child	0
101A	8	Sitting	Child	0
101A	9	Sitting	Child	0
101A	10	Sitting	Child	0
101A	11	Sitting	Child	0
101A	12	Sitting	Child	0
101A	13	Sitting	Child	0
101A	14	Sitting	Child	0
101A	15	Sitting	Child	0
101A	16	Sitting	Child	0
101A	17	Sitting	Child	0
101A	18	Sitting	Child	0
101A	19	Sitting	Child	0
101A	20	Sitting	Child	0
101A	21	Sitting	Child	0
101A	22	Sitting	Child	0
101A	23	Sitting	Child	0
101A	24	Sitting	Child	88
101A	25	Sitting	Child	48
101A	26	Sitting	Child	29
101A	27	Sitting	Child	0
101A	28	Sitting	Child	0
101A	1	Tablet + watching movie	Child	0
101A	2	Tablet + watching movie	Child	0
101A	3	Tablet + watching movie	Child	0
101A	4	Tablet + watching movie	Child	0
101A	5	Tablet + watching movie	Child	0
101A	6	Tablet + watching movie	Child	0
101A	7	Tablet + watching movie	Child	0
101A	8	Tablet + watching movie	Child	0
101A	9	Tablet + watching movie	Child	0
101A	10	Tablet + watching movie	Child	0
101A	11	Tablet + watching movie	Child	0
101A	12	Tablet + watching movie	Child	0
101A	13	Tablet + watching movie	Child	0
101A	14	Tablet + watching movie	Child	0
101A	15	Tablet + watching movie	Child	0
101A	16	Tablet + watching movie	Child	0
101A	17	Tablet + watching movie	Child	0
101A	18	Tablet + watching movie	Child	0
101A	19	Tablet + watching movie	Child	0
101A	20	Tablet + watching movie	Child	0
101A	21	Tablet + watching movie	Child	0
101A	22	Tablet + watching movie	Child	0
101A	23	Tablet + watching movie	Child	0
101A	24	Tablet + watching movie	Child	0
101A	25	Tablet + watching movie	Child	0
101A	26	Tablet + watching movie	Child	0
101A	27	Tablet + watching movie	Child	0
101A	28	Tablet + watching movie	Child	0
101A	1	Standing	Child	0
101A	2	Standing	Child	0
101A	3	Standing	Child	0
101A	4	Standing	Child	0
101A	5	Standing	Child	48
101A	6	Standing	Child	179
101A	7	Standing	Child	0
101A	8	Standing	Child	61
101A	9	Standing	Child	0
101A	10	Standing	Child	0
101A	11	Standing	Child	0
101A	12	Standing	Child	278
101A	13	Standing	Child	485
101A	14	Standing	Child	395
101A	15	Standing	Child	54
101A	16	Standing	Child	103
101A	17	Standing	Child	0
101A	18	Standing	Child	7
101A	19	Standing	Child	0
101A	20	Standing	Child	0
101A	21	Standing	Child	0
101A	22	Standing	Child	7
101A	23	Standing	Child	4
101A	24	Standing	Child	0
101A	25	Standing	Child	0
101A	26	Standing	Child	25
101A	27	Standing	Child	41
101A	28	Standing	Child	2
101A	1	Lying	Child	0
101A	2	Lying	Child	0
101A	3	Lying	Child	0
101A	4	Lying	Child	0
101A	5	Lying	Child	0
101A	6	Lying	Child	0
101A	7	Lying	Child	0
101A	8	Lying	Child	0
101A	9	Lying	Child	0
101A	10	Lying	Child	0
101A	11	Lying	Child	0
101A	12	Lying	Child	0
101A	13	Lying	Child	0
101A	14	Lying	Child	0
101A	15	Lying	Child	0
101A	16	Lying	Child	0
101A	17	Lying	Child	0
101A	18	Lying	Child	0
101A	19	Lying	Child	0
101A	20	Lying	Child	0
101A	21	Lying	Child	0
101A	22	Lying	Child	0
101A	23	Lying	Child	0
101A	24	Lying	Child	0
101A	25	Lying	Child	0
101A	26	Lying	Child	0
101A	27	Lying	Child	0
101A	28	Lying	Child	0
101A	1	Tablet	Child	0
101A	2	Tablet	Child	0
101A	3	Tablet	Child	46
101A	4	Tablet	Child	0
101A	5	Tablet	Child	0
101A	6	Tablet	Child	0
101A	7	Tablet	Child	0
101A	8	Tablet	Child	0
101A	9	Tablet	Child	0
101A	10	Tablet	Child	0
101A	11	Tablet	Child	0
101A	12	Tablet	Child	0
101A	13	Tablet	Child	0
101A	14	Tablet	Child	0
101A	15	Tablet	Child	0
101A	16	Tablet	Child	0
101A	17	Tablet	Child	0
101A	18	Tablet	Child	0
101A	19	Tablet	Child	0
101A	20	Tablet	Child	0
101A	21	Tablet	Child	0
101A	22	Tablet	Child	0
101A	23	Tablet	Child	0
101A	24	Tablet	Child	0
101A	25	Tablet	Child	51
101A	26	Tablet	Child	0
101A	27	Tablet	Child	0
101A	28	Tablet	Child	0
101A	1	Watching movie	Child	0
101A	2	Watching movie	Child	0
101A	3	Watching movie	Child	0
101A	4	Watching movie	Child	0
101A	5	Watching movie	Child	0
101A	6	Watching movie	Child	29
101A	7	Watching movie	Child	0
101A	8	Watching movie	Child	0
101A	9	Watching movie	Child	0
101A	10	Watching movie	Child	0
101A	11	Watching movie	Child	0
101A	12	Watching movie	Child	0
101A	13	Watching movie	Child	74
101A	14	Watching movie	Child	0
101A	15	Watching movie	Child	0
101A	16	Watching movie	Child	0
101A	17	Watching movie	Child	0
101A	18	Watching movie	Child	15
101A	19	Watching movie	Child	0
101A	20	Watching movie	Child	0
101A	21	Watching movie	Child	0
101A	22	Watching movie	Child	0
101A	23	Watching movie	Child	56
101A	24	Watching movie	Child	0
101A	25	Watching movie	Child	0
101A	26	Watching movie	Child	0
101A	27	Watching movie	Child	0
101A	28	Watching movie	Child	85
102A	1	Drawing/writing	Child	0
102A	2	Drawing/writing	Child	12
102A	3	Drawing/writing	Child	4
102A	4	Drawing/writing	Child	0
102A	5	Drawing/writing	Child	21
102A	6	Drawing/writing	Child	29
102A	7	Drawing/writing	Child	1
102A	8	Drawing/writing	Child	0
102A	9	Drawing/writing	Child	0
102A	10	Drawing/writing	Child	999999999999
102A	11	Drawing/writing	Child	999999999999
102A	12	Drawing/writing	Child	999999999999
102A	13	Drawing/writing	Child	999999999999
102A	14	Drawing/writing	Child	999999999999
102A	15	Drawing/writing	Child	999999999999
102A	16	Drawing/writing	Child	999999999999
102A	17	Drawing/writing	Child	999999999999
102A	18	Drawing/writing	Child	999999999999
102A	19	Drawing/writing	Child	999999999999
102A	20	Drawing/writing	Child	999999999999
102A	21	Drawing/writing	Child	999999999999
102A	22	Drawing/writing	Child	999999999999
102A	23	Drawing/writing	Child	999999999999
102A	24	Drawing/writing	Child	999999999999
102A	25	Drawing/writing	Child	999999999999
102A	26	Drawing/writing	Child	999999999999
102A	27	Drawing/writing	Child	999999999999
102A	28	Drawing/writing	Child	999999999999
102A	1	Gaming	Child	0
102A	2	Gaming	Child	0
102A	3	Gaming	Child	0
102A	4	Gaming	Child	0
102A	5	Gaming	Child	0
102A	6	Gaming	Child	0
102A	7	Gaming	Child	6
102A	8	Gaming	Child	0
102A	9	Gaming	Child	0
102A	10	Gaming	Child	0
102A	11	Gaming	Child	0
102A	12	Gaming	Child	0
102A	13	Gaming	Child	0
102A	14	Gaming	Child	0
102A	15	Gaming	Child	0
102A	16	Gaming	Child	0
102A	17	Gaming	Child	0
102A	18	Gaming	Child	0
102A	19	Gaming	Child	13
102A	20	Gaming	Child	41
102A	21	Gaming	Child	0
102A	22	Gaming	Child	0
102A	23	Gaming	Child	0
102A	24	Gaming	Child	0
102A	25	Gaming	Child	0
102A	26	Gaming	Child	0
102A	27	Gaming	Child	8
102A	28	Gaming	Child	31
102A	1	Dancing	Child	2564
102A	2	Dancing	Child	853
102A	3	Dancing	Child	1152
102A	4	Dancing	Child	1086
102A	5	Dancing	Child	2
102A	6	Dancing	Child	46
102A	7	Dancing	Child	507
102A	8	Dancing	Child	310
102A	9	Dancing	Child	0
102A	10	Dancing	Child	16
102A	11	Dancing	Child	2073
102A	12	Dancing	Child	1532
102A	13	Dancing	Child	973
102A	14	Dancing	Child	540
102A	15	Dancing	Child	202
102A	16	Dancing	Child	514
102A	17	Dancing	Child	68
102A	18	Dancing	Child	1233
102A	19	Dancing	Child	1182
102A	20	Dancing	Child	104
102A	21	Dancing	Child	0
102A	22	Dancing	Child	286
102A	23	Dancing	Child	695
102A	24	Dancing	Child	594
102A	25	Dancing	Child	1049
102A	26	Dancing	Child	341
102A	27	Dancing	Child	597
102A	28	Dancing	Child	527
102A	1	Sitting	Child	0
102A	2	Sitting	Child	0
102A	3	Sitting	Child	0
102A	4	Sitting	Child	110
102A	5	Sitting	Child	0
102A	6	Sitting	Child	0
102A	7	Sitting	Child	0
102A	8	Sitting	Child	70
102A	9	Sitting	Child	0
102A	10	Sitting	Child	15
102A	11	Sitting	Child	3
102A	12	Sitting	Child	24
102A	13	Sitting	Child	0
102A	14	Sitting	Child	0
102A	15	Sitting	Child	0
102A	16	Sitting	Child	0
102A	17	Sitting	Child	0
102A	18	Sitting	Child	50
102A	19	Sitting	Child	195
102A	20	Sitting	Child	4
102A	21	Sitting	Child	0
102A	22	Sitting	Child	5
102A	23	Sitting	Child	25
102A	24	Sitting	Child	0
102A	25	Sitting	Child	3
102A	26	Sitting	Child	0
102A	27	Sitting	Child	0
102A	28	Sitting	Child	8
102A	1	Tablet + watching movie	Child	0
102A	2	Tablet + watching movie	Child	0
102A	3	Tablet + watching movie	Child	194
102A	4	Tablet + watching movie	Child	15
102A	5	Tablet + watching movie	Child	0
102A	6	Tablet + watching movie	Child	0
102A	7	Tablet + watching movie	Child	0
102A	8	Tablet + watching movie	Child	242
102A	9	Tablet + watching movie	Child	8
102A	10	Tablet + watching movie	Child	0
102A	11	Tablet + watching movie	Child	108
102A	12	Tablet + watching movie	Child	0
102A	13	Tablet + watching movie	Child	0
102A	14	Tablet + watching movie	Child	623
102A	15	Tablet + watching movie	Child	265
102A	16	Tablet + watching movie	Child	78
102A	17	Tablet + watching movie	Child	0
102A	18	Tablet + watching movie	Child	0
102A	19	Tablet + watching movie	Child	28
102A	20	Tablet + watching movie	Child	43
102A	21	Tablet + watching movie	Child	0
102A	22	Tablet + watching movie	Child	0
102A	23	Tablet + watching movie	Child	0
102A	24	Tablet + watching movie	Child	0
102A	25	Tablet + watching movie	Child	0
102A	26	Tablet + watching movie	Child	0
102A	27	Tablet + watching movie	Child	0
102A	28	Tablet + watching movie	Child	0
102A	1	Standing	Child	29
102A	2	Standing	Child	0
102A	3	Standing	Child	18
102A	4	Standing	Child	27
102A	5	Standing	Child	0
102A	6	Standing	Child	0
102A	7	Standing	Child	4
102A	8	Standing	Child	0
102A	9	Standing	Child	2
102A	10	Standing	Child	0
102A	11	Standing	Child	0
102A	12	Standing	Child	0
102A	13	Standing	Child	0
102A	14	Standing	Child	0
102A	15	Standing	Child	0
102A	16	Standing	Child	0
102A	17	Standing	Child	0
102A	18	Standing	Child	0
102A	19	Standing	Child	18
102A	20	Standing	Child	6
102A	21	Standing	Child	0
102A	22	Standing	Child	1
102A	23	Standing	Child	0
102A	24	Standing	Child	15
102A	25	Standing	Child	0
102A	26	Standing	Child	0
102A	27	Standing	Child	2
102A	28	Standing	Child	0
102A	1	Lying	Child	0
102A	2	Lying	Child	8
102A	3	Lying	Child	0
102A	4	Lying	Child	0
102A	5	Lying	Child	0
102A	6	Lying	Child	0
102A	7	Lying	Child	0
102A	8	Lying	Child	0
102A	9	Lying	Child	2
102A	10	Lying	Child	20
102A	11	Lying	Child	26
102A	12	Lying	Child	32
102A	13	Lying	Child	230
102A	14	Lying	Child	0
102A	15	Lying	Child	78
102A	16	Lying	Child	0
102A	17	Lying	Child	0
102A	18	Lying	Child	0
102A	19	Lying	Child	0
102A	20	Lying	Child	0
102A	21	Lying	Child	0
102A	22	Lying	Child	0
102A	23	Lying	Child	0
102A	24	Lying	Child	24
102A	25	Lying	Child	0
102A	26	Lying	Child	25
102A	27	Lying	Child	0
102A	28	Lying	Child	0
102A	1	Tablet	Child	0
102A	2	Tablet	Child	0
102A	3	Tablet	Child	0
102A	4	Tablet	Child	0
102A	5	Tablet	Child	109
102A	6	Tablet	Child	0
102A	7	Tablet	Child	15
102A	8	Tablet	Child	0
102A	9	Tablet	Child	5
102A	10	Tablet	Child	6
102A	11	Tablet	Child	0
102A	12	Tablet	Child	0
102A	13	Tablet	Child	0
102A	14	Tablet	Child	0
102A	15	Tablet	Child	46
102A	16	Tablet	Child	0
102A	17	Tablet	Child	0
102A	18	Tablet	Child	0
102A	19	Tablet	Child	0
102A	20	Tablet	Child	0
102A	21	Tablet	Child	0
102A	22	Tablet	Child	155
102A	23	Tablet	Child	57
102A	24	Tablet	Child	0
102A	25	Tablet	Child	0
102A	26	Tablet	Child	56
102A	27	Tablet	Child	8
102A	28	Tablet	Child	22
102A	1	Watching movie	Child	0
102A	2	Watching movie	Child	0
102A	3	Watching movie	Child	0
102A	4	Watching movie	Child	0
102A	5	Watching movie	Child	0
102A	6	Watching movie	Child	0
102A	7	Watching movie	Child	0
102A	8	Watching movie	Child	0
102A	9	Watching movie	Child	0
102A	10	Watching movie	Child	149
102A	11	Watching movie	Child	0
102A	12	Watching movie	Child	0
102A	13	Watching movie	Child	0
102A	14	Watching movie	Child	0
102A	15	Watching movie	Child	1
102A	16	Watching movie	Child	15
102A	17	Watching movie	Child	0
102A	18	Watching movie	Child	0
102A	19	Watching movie	Child	0
102A	20	Watching movie	Child	22
102A	21	Watching movie	Child	0
102A	22	Watching movie	Child	0
102A	23	Watching movie	Child	0
102A	24	Watching movie	Child	0
102A	25	Watching movie	Child	0
102A	26	Watching movie	Child	0
102A	27	Watching movie	Child	0
102A	28	Watching movie	Child	4
103A	1	Drawing/writing	Child	0
103A	2	Drawing/writing	Child	0
103A	3	Drawing/writing	Child	12
103A	4	Drawing/writing	Child	0
103A	5	Drawing/writing	Child	0
103A	6	Drawing/writing	Child	4
103A	7	Drawing/writing	Child	0
103A	8	Drawing/writing	Child	0
103A	9	Drawing/writing	Child	0
103A	10	Drawing/writing	Child	10
103A	11	Drawing/writing	Child	0
103A	12	Drawing/writing	Child	7
103A	13	Drawing/writing	Child	29
103A	14	Drawing/writing	Child	0
103A	15	Drawing/writing	Child	0
103A	16	Drawing/writing	Child	71
103A	17	Drawing/writing	Child	0
103A	18	Drawing/writing	Child	44
103A	19	Drawing/writing	Child	20
103A	20	Drawing/writing	Child	0
103A	21	Drawing/writing	Child	0
103A	22	Drawing/writing	Child	0
103A	23	Drawing/writing	Child	0
103A	24	Drawing/writing	Child	48
103A	25	Drawing/writing	Child	0
103A	26	Drawing/writing	Child	15
103A	27	Drawing/writing	Child	0
103A	28	Drawing/writing	Child	15
103A	1	Gaming	Child	0
103A	2	Gaming	Child	0
103A	3	Gaming	Child	0
103A	4	Gaming	Child	0
103A	5	Gaming	Child	0
103A	6	Gaming	Child	0
103A	7	Gaming	Child	0
103A	8	Gaming	Child	12
103A	9	Gaming	Child	0
103A	10	Gaming	Child	0
103A	11	Gaming	Child	0
103A	12	Gaming	Child	0
103A	13	Gaming	Child	31
103A	14	Gaming	Child	0
103A	15	Gaming	Child	0
103A	16	Gaming	Child	0
103A	17	Gaming	Child	0
103A	18	Gaming	Child	0
103A	19	Gaming	Child	17
103A	20	Gaming	Child	0
103A	21	Gaming	Child	0
103A	22	Gaming	Child	0
103A	23	Gaming	Child	0
103A	24	Gaming	Child	12
103A	25	Gaming	Child	0
103A	26	Gaming	Child	0
103A	27	Gaming	Child	0
103A	28	Gaming	Child	0
103A	1	Dancing	Child	760
103A	2	Dancing	Child	6
103A	3	Dancing	Child	471
103A	4	Dancing	Child	553
103A	5	Dancing	Child	685
103A	6	Dancing	Child	541
103A	7	Dancing	Child	1158
103A	8	Dancing	Child	1413
103A	9	Dancing	Child	614
103A	10	Dancing	Child	943
103A	11	Dancing	Child	554
103A	12	Dancing	Child	1333
103A	13	Dancing	Child	1494
103A	14	Dancing	Child	1136
103A	15	Dancing	Child	565
103A	16	Dancing	Child	57
103A	17	Dancing	Child	94
103A	18	Dancing	Child	1
103A	19	Dancing	Child	455
103A	20	Dancing	Child	682
103A	21	Dancing	Child	763
103A	22	Dancing	Child	678
103A	23	Dancing	Child	391
103A	24	Dancing	Child	459
103A	25	Dancing	Child	370
103A	26	Dancing	Child	4
103A	27	Dancing	Child	464
103A	28	Dancing	Child	737
103A	1	Sitting	Child	0
103A	2	Sitting	Child	0
103A	3	Sitting	Child	0
103A	4	Sitting	Child	0
103A	5	Sitting	Child	0
103A	6	Sitting	Child	0
103A	7	Sitting	Child	0
103A	8	Sitting	Child	0
103A	9	Sitting	Child	0
103A	10	Sitting	Child	0
103A	11	Sitting	Child	0
103A	12	Sitting	Child	0
103A	13	Sitting	Child	0
103A	14	Sitting	Child	0
103A	15	Sitting	Child	0
103A	16	Sitting	Child	0
103A	17	Sitting	Child	0
103A	18	Sitting	Child	0
103A	19	Sitting	Child	0
103A	20	Sitting	Child	0
103A	21	Sitting	Child	0
103A	22	Sitting	Child	0
103A	23	Sitting	Child	0
103A	24	Sitting	Child	0
103A	25	Sitting	Child	7
103A	26	Sitting	Child	0
103A	27	Sitting	Child	0
103A	28	Sitting	Child	0
103A	1	Tablet + watching movie	Child	0
103A	2	Tablet + watching movie	Child	0
103A	3	Tablet + watching movie	Child	0
103A	4	Tablet + watching movie	Child	0
103A	5	Tablet + watching movie	Child	0
103A	6	Tablet + watching movie	Child	0
103A	7	Tablet + watching movie	Child	0
103A	8	Tablet + watching movie	Child	0
103A	9	Tablet + watching movie	Child	0
103A	10	Tablet + watching movie	Child	0
103A	11	Tablet + watching movie	Child	0
103A	12	Tablet + watching movie	Child	0
103A	13	Tablet + watching movie	Child	0
103A	14	Tablet + watching movie	Child	0
103A	15	Tablet + watching movie	Child	3
103A	16	Tablet + watching movie	Child	0
103A	17	Tablet + watching movie	Child	0
103A	18	Tablet + watching movie	Child	0
103A	19	Tablet + watching movie	Child	0
103A	20	Tablet + watching movie	Child	0
103A	21	Tablet + watching movie	Child	0
103A	22	Tablet + watching movie	Child	0
103A	23	Tablet + watching movie	Child	0
103A	24	Tablet + watching movie	Child	0
103A	25	Tablet + watching movie	Child	0
103A	26	Tablet + watching movie	Child	0
103A	27	Tablet + watching movie	Child	0
103A	28	Tablet + watching movie	Child	0
103A	1	Standing	Child	0
103A	2	Standing	Child	0
103A	3	Standing	Child	0
103A	4	Standing	Child	0
103A	5	Standing	Child	0
103A	6	Standing	Child	0
103A	7	Standing	Child	0
103A	8	Standing	Child	0
103A	9	Standing	Child	0
103A	10	Standing	Child	0
103A	11	Standing	Child	0
103A	12	Standing	Child	0
103A	13	Standing	Child	0
103A	14	Standing	Child	6
103A	15	Standing	Child	0
103A	16	Standing	Child	0
103A	17	Standing	Child	0
103A	18	Standing	Child	0
103A	19	Standing	Child	0
103A	20	Standing	Child	0
103A	21	Standing	Child	0
103A	22	Standing	Child	0
103A	23	Standing	Child	0
103A	24	Standing	Child	1
103A	25	Standing	Child	0
103A	26	Standing	Child	0
103A	27	Standing	Child	0
103A	28	Standing	Child	0
103A	1	Lying	Child	0
103A	2	Lying	Child	0
103A	3	Lying	Child	0
103A	4	Lying	Child	0
103A	5	Lying	Child	0
103A	6	Lying	Child	0
103A	7	Lying	Child	0
103A	8	Lying	Child	0
103A	9	Lying	Child	0
103A	10	Lying	Child	0
103A	11	Lying	Child	0
103A	12	Lying	Child	0
103A	13	Lying	Child	0
103A	14	Lying	Child	0
103A	15	Lying	Child	0
103A	16	Lying	Child	0
103A	17	Lying	Child	0
103A	18	Lying	Child	0
103A	19	Lying	Child	0
103A	20	Lying	Child	0
103A	21	Lying	Child	0
103A	22	Lying	Child	0
103A	23	Lying	Child	0
103A	24	Lying	Child	0
103A	25	Lying	Child	0
103A	26	Lying	Child	0
103A	27	Lying	Child	0
103A	28	Lying	Child	0
103A	1	Tablet	Child	0
103A	2	Tablet	Child	0
103A	3	Tablet	Child	0
103A	4	Tablet	Child	0
103A	5	Tablet	Child	0
103A	6	Tablet	Child	0
103A	7	Tablet	Child	0
103A	8	Tablet	Child	0
103A	9	Tablet	Child	0
103A	10	Tablet	Child	0
103A	11	Tablet	Child	0
103A	12	Tablet	Child	0
103A	13	Tablet	Child	0
103A	14	Tablet	Child	0
103A	15	Tablet	Child	0
103A	16	Tablet	Child	0
103A	17	Tablet	Child	0
103A	18	Tablet	Child	0
103A	19	Tablet	Child	0
103A	20	Tablet	Child	0
103A	21	Tablet	Child	0
103A	22	Tablet	Child	0
103A	23	Tablet	Child	0
103A	24	Tablet	Child	0
103A	25	Tablet	Child	0
103A	26	Tablet	Child	0
103A	27	Tablet	Child	0
103A	28	Tablet	Child	0
103A	1	Watching movie	Child	0
103A	2	Watching movie	Child	0
103A	3	Watching movie	Child	0
103A	4	Watching movie	Child	0
103A	5	Watching movie	Child	0
103A	6	Watching movie	Child	0
103A	7	Watching movie	Child	0
103A	8	Watching movie	Child	0
103A	9	Watching movie	Child	0
103A	10	Watching movie	Child	0
103A	11	Watching movie	Child	0
103A	12	Watching movie	Child	0
103A	13	Watching movie	Child	0
103A	14	Watching movie	Child	33
103A	15	Watching movie	Child	2
103A	16	Watching movie	Child	0
103A	17	Watching movie	Child	0
103A	18	Watching movie	Child	8
103A	19	Watching movie	Child	42
103A	20	Watching movie	Child	0
103A	21	Watching movie	Child	0
103A	22	Watching movie	Child	0
103A	23	Watching movie	Child	0
103A	24	Watching movie	Child	0
103A	25	Watching movie	Child	0
103A	26	Watching movie	Child	0
103A	27	Watching movie	Child	0
103A	28	Watching movie	Child	0
104A	1	Drawing/writing	Child	114
104A	2	Drawing/writing	Child	0
104A	3	Drawing/writing	Child	0
104A	4	Drawing/writing	Child	0
104A	5	Drawing/writing	Child	0
104A	6	Drawing/writing	Child	0
104A	7	Drawing/writing	Child	0
104A	8	Drawing/writing	Child	0
104A	9	Drawing/writing	Child	73
104A	10	Drawing/writing	Child	0
104A	11	Drawing/writing	Child	0
104A	12	Drawing/writing	Child	0
104A	13	Drawing/writing	Child	198
104A	14	Drawing/writing	Child	131
104A	15	Drawing/writing	Child	0
104A	16	Drawing/writing	Child	0
104A	17	Drawing/writing	Child	18
104A	18	Drawing/writing	Child	77
104A	19	Drawing/writing	Child	19
104A	20	Drawing/writing	Child	6
104A	21	Drawing/writing	Child	6
104A	22	Drawing/writing	Child	0
104A	23	Drawing/writing	Child	7
104A	24	Drawing/writing	Child	184
104A	25	Drawing/writing	Child	0
104A	26	Drawing/writing	Child	86
104A	27	Drawing/writing	Child	0
104A	28	Drawing/writing	Child	0
104A	1	Gaming	Child	0
104A	2	Gaming	Child	0
104A	3	Gaming	Child	25
104A	4	Gaming	Child	0
104A	5	Gaming	Child	0
104A	6	Gaming	Child	11
104A	7	Gaming	Child	4
104A	8	Gaming	Child	0
104A	9	Gaming	Child	0
104A	10	Gaming	Child	0
104A	11	Gaming	Child	0
104A	12	Gaming	Child	46
104A	13	Gaming	Child	0
104A	14	Gaming	Child	0
104A	15	Gaming	Child	0
104A	16	Gaming	Child	0
104A	17	Gaming	Child	0
104A	18	Gaming	Child	0
104A	19	Gaming	Child	0
104A	20	Gaming	Child	0
104A	21	Gaming	Child	0
104A	22	Gaming	Child	4
104A	23	Gaming	Child	0
104A	24	Gaming	Child	0
104A	25	Gaming	Child	0
104A	26	Gaming	Child	0
104A	27	Gaming	Child	0
104A	28	Gaming	Child	2
104A	1	Dancing	Child	207
104A	2	Dancing	Child	732
104A	3	Dancing	Child	710
104A	4	Dancing	Child	1078
104A	5	Dancing	Child	1978
104A	6	Dancing	Child	1245
104A	7	Dancing	Child	739
104A	8	Dancing	Child	5
104A	9	Dancing	Child	254
104A	10	Dancing	Child	483
104A	11	Dancing	Child	1226
104A	12	Dancing	Child	1573
104A	13	Dancing	Child	1083
104A	14	Dancing	Child	367
104A	15	Dancing	Child	1218
104A	16	Dancing	Child	1911
104A	17	Dancing	Child	1281
104A	18	Dancing	Child	319
104A	19	Dancing	Child	593
104A	20	Dancing	Child	0
104A	21	Dancing	Child	346
104A	22	Dancing	Child	122
104A	23	Dancing	Child	375
104A	24	Dancing	Child	643
104A	25	Dancing	Child	1203
104A	26	Dancing	Child	1398
104A	27	Dancing	Child	586
104A	28	Dancing	Child	1661
104A	1	Sitting	Child	0
104A	2	Sitting	Child	0
104A	3	Sitting	Child	0
104A	4	Sitting	Child	0
104A	5	Sitting	Child	0
104A	6	Sitting	Child	201
104A	7	Sitting	Child	0
104A	8	Sitting	Child	170
104A	9	Sitting	Child	1
104A	10	Sitting	Child	416
104A	11	Sitting	Child	134
104A	12	Sitting	Child	0
104A	13	Sitting	Child	29
104A	14	Sitting	Child	0
104A	15	Sitting	Child	40
104A	16	Sitting	Child	0
104A	17	Sitting	Child	0
104A	18	Sitting	Child	0
104A	19	Sitting	Child	0
104A	20	Sitting	Child	97
104A	21	Sitting	Child	0
104A	22	Sitting	Child	0
104A	23	Sitting	Child	0
104A	24	Sitting	Child	0
104A	25	Sitting	Child	0
104A	26	Sitting	Child	0
104A	27	Sitting	Child	0
104A	28	Sitting	Child	0
104A	1	Tablet + watching movie	Child	0
104A	2	Tablet + watching movie	Child	0
104A	3	Tablet + watching movie	Child	0
104A	4	Tablet + watching movie	Child	0
104A	5	Tablet + watching movie	Child	0
104A	6	Tablet + watching movie	Child	0
104A	7	Tablet + watching movie	Child	0
104A	8	Tablet + watching movie	Child	0
104A	9	Tablet + watching movie	Child	0
104A	10	Tablet + watching movie	Child	0
104A	11	Tablet + watching movie	Child	0
104A	12	Tablet + watching movie	Child	0
104A	13	Tablet + watching movie	Child	0
104A	14	Tablet + watching movie	Child	0
104A	15	Tablet + watching movie	Child	0
104A	16	Tablet + watching movie	Child	0
104A	17	Tablet + watching movie	Child	0
104A	18	Tablet + watching movie	Child	0
104A	19	Tablet + watching movie	Child	0
104A	20	Tablet + watching movie	Child	0
104A	21	Tablet + watching movie	Child	0
104A	22	Tablet + watching movie	Child	0
104A	23	Tablet + watching movie	Child	0
104A	24	Tablet + watching movie	Child	67
104A	25	Tablet + watching movie	Child	56
104A	26	Tablet + watching movie	Child	65
104A	27	Tablet + watching movie	Child	64
104A	28	Tablet + watching movie	Child	0
104A	1	Standing	Child	111
104A	2	Standing	Child	101
104A	3	Standing	Child	78
104A	4	Standing	Child	32
104A	5	Standing	Child	22
104A	6	Standing	Child	31
104A	7	Standing	Child	0
104A	8	Standing	Child	7
104A	9	Standing	Child	21
104A	10	Standing	Child	0
104A	11	Standing	Child	7
104A	12	Standing	Child	10
104A	13	Standing	Child	0
104A	14	Standing	Child	14
104A	15	Standing	Child	11
104A	16	Standing	Child	17
104A	17	Standing	Child	0
104A	18	Standing	Child	0
104A	19	Standing	Child	2
104A	20	Standing	Child	0
104A	21	Standing	Child	53
104A	22	Standing	Child	1
104A	23	Standing	Child	0
104A	24	Standing	Child	17
104A	25	Standing	Child	1
104A	26	Standing	Child	33
104A	27	Standing	Child	12
104A	28	Standing	Child	9
104A	1	Lying	Child	0
104A	2	Lying	Child	0
104A	3	Lying	Child	0
104A	4	Lying	Child	0
104A	5	Lying	Child	0
104A	6	Lying	Child	0
104A	7	Lying	Child	0
104A	8	Lying	Child	0
104A	9	Lying	Child	0
104A	10	Lying	Child	0
104A	11	Lying	Child	0
104A	12	Lying	Child	0
104A	13	Lying	Child	0
104A	14	Lying	Child	0
104A	15	Lying	Child	0
104A	16	Lying	Child	0
104A	17	Lying	Child	0
104A	18	Lying	Child	0
104A	19	Lying	Child	0
104A	20	Lying	Child	0
104A	21	Lying	Child	0
104A	22	Lying	Child	0
104A	23	Lying	Child	0
104A	24	Lying	Child	0
104A	25	Lying	Child	0
104A	26	Lying	Child	0
104A	27	Lying	Child	0
104A	28	Lying	Child	0
104A	1	Tablet	Child	0
104A	2	Tablet	Child	0
104A	3	Tablet	Child	0
104A	4	Tablet	Child	0
104A	5	Tablet	Child	0
104A	6	Tablet	Child	0
104A	7	Tablet	Child	0
104A	8	Tablet	Child	0
104A	9	Tablet	Child	0
104A	10	Tablet	Child	0
104A	11	Tablet	Child	0
104A	12	Tablet	Child	0
104A	13	Tablet	Child	0
104A	14	Tablet	Child	37
104A	15	Tablet	Child	0
104A	16	Tablet	Child	0
104A	17	Tablet	Child	0
104A	18	Tablet	Child	0
104A	19	Tablet	Child	0
104A	20	Tablet	Child	0
104A	21	Tablet	Child	0
104A	22	Tablet	Child	7
104A	23	Tablet	Child	0
104A	24	Tablet	Child	0
104A	25	Tablet	Child	0
104A	26	Tablet	Child	0
104A	27	Tablet	Child	0
104A	28	Tablet	Child	0
104A	1	Watching movie	Child	0
104A	2	Watching movie	Child	0
104A	3	Watching movie	Child	0
104A	4	Watching movie	Child	0
104A	5	Watching movie	Child	0
104A	6	Watching movie	Child	0
104A	7	Watching movie	Child	0
104A	8	Watching movie	Child	0
104A	9	Watching movie	Child	0
104A	10	Watching movie	Child	0
104A	11	Watching movie	Child	35
104A	12	Watching movie	Child	0
104A	13	Watching movie	Child	0
104A	14	Watching movie	Child	0
104A	15	Watching movie	Child	0
104A	16	Watching movie	Child	0
104A	17	Watching movie	Child	0
104A	18	Watching movie	Child	0
104A	19	Watching movie	Child	0
104A	20	Watching movie	Child	90
104A	21	Watching movie	Child	0
104A	22	Watching movie	Child	0
104A	23	Watching movie	Child	0
104A	24	Watching movie	Child	0
104A	25	Watching movie	Child	0
104A	26	Watching movie	Child	20
104A	27	Watching movie	Child	0
104A	28	Watching movie	Child	0
105A	1	Drawing/writing	Child	203
105A	2	Drawing/writing	Child	0
105A	3	Drawing/writing	Child	0
105A	4	Drawing/writing	Child	0
105A	5	Drawing/writing	Child	7
105A	6	Drawing/writing	Child	0
105A	7	Drawing/writing	Child	0
105A	8	Drawing/writing	Child	28
105A	9	Drawing/writing	Child	11
105A	10	Drawing/writing	Child	0
105A	11	Drawing/writing	Child	2
105A	12	Drawing/writing	Child	0
105A	13	Drawing/writing	Child	0
105A	14	Drawing/writing	Child	3
105A	15	Drawing/writing	Child	25
105A	16	Drawing/writing	Child	41
105A	17	Drawing/writing	Child	0
105A	18	Drawing/writing	Child	25
105A	19	Drawing/writing	Child	4
105A	20	Drawing/writing	Child	0
105A	21	Drawing/writing	Child	62
105A	22	Drawing/writing	Child	10
105A	23	Drawing/writing	Child	5
105A	24	Drawing/writing	Child	49
105A	25	Drawing/writing	Child	0
105A	26	Drawing/writing	Child	5
105A	27	Drawing/writing	Child	39
105A	28	Drawing/writing	Child	0
105A	1	Gaming	Child	0
105A	2	Gaming	Child	0
105A	3	Gaming	Child	0
105A	4	Gaming	Child	13
105A	5	Gaming	Child	16
105A	6	Gaming	Child	0
105A	7	Gaming	Child	3
105A	8	Gaming	Child	52
105A	9	Gaming	Child	0
105A	10	Gaming	Child	0
105A	11	Gaming	Child	0
105A	12	Gaming	Child	0
105A	13	Gaming	Child	6
105A	14	Gaming	Child	0
105A	15	Gaming	Child	8
105A	16	Gaming	Child	59
105A	17	Gaming	Child	31
105A	18	Gaming	Child	0
105A	19	Gaming	Child	0
105A	20	Gaming	Child	22
105A	21	Gaming	Child	0
105A	22	Gaming	Child	0
105A	23	Gaming	Child	0
105A	24	Gaming	Child	0
105A	25	Gaming	Child	0
105A	26	Gaming	Child	0
105A	27	Gaming	Child	3
105A	28	Gaming	Child	0
105A	1	Dancing	Child	1249
105A	2	Dancing	Child	3487
105A	3	Dancing	Child	1958
105A	4	Dancing	Child	885
105A	5	Dancing	Child	482
105A	6	Dancing	Child	269
105A	7	Dancing	Child	2475
105A	8	Dancing	Child	3142
105A	9	Dancing	Child	1467
105A	10	Dancing	Child	377
105A	11	Dancing	Child	1952
105A	12	Dancing	Child	170
105A	13	Dancing	Child	253
105A	14	Dancing	Child	480
105A	15	Dancing	Child	333
105A	16	Dancing	Child	755
105A	17	Dancing	Child	786
105A	18	Dancing	Child	807
105A	19	Dancing	Child	664
105A	20	Dancing	Child	772
105A	21	Dancing	Child	972
105A	22	Dancing	Child	457
105A	23	Dancing	Child	879
105A	24	Dancing	Child	1118
105A	25	Dancing	Child	1152
105A	26	Dancing	Child	189
105A	27	Dancing	Child	192
105A	28	Dancing	Child	65
105A	1	Sitting	Child	0
105A	2	Sitting	Child	0
105A	3	Sitting	Child	11
105A	4	Sitting	Child	0
105A	5	Sitting	Child	0
105A	6	Sitting	Child	0
105A	7	Sitting	Child	175
105A	8	Sitting	Child	0
105A	9	Sitting	Child	31
105A	10	Sitting	Child	0
105A	11	Sitting	Child	42
105A	12	Sitting	Child	17
105A	13	Sitting	Child	11
105A	14	Sitting	Child	0
105A	15	Sitting	Child	81
105A	16	Sitting	Child	3
105A	17	Sitting	Child	0
105A	18	Sitting	Child	98
105A	19	Sitting	Child	133
105A	20	Sitting	Child	0
105A	21	Sitting	Child	33
105A	22	Sitting	Child	0
105A	23	Sitting	Child	0
105A	24	Sitting	Child	0
105A	25	Sitting	Child	0
105A	26	Sitting	Child	0
105A	27	Sitting	Child	0
105A	28	Sitting	Child	0
105A	1	Tablet + watching movie	Child	0
105A	2	Tablet + watching movie	Child	0
105A	3	Tablet + watching movie	Child	55
105A	4	Tablet + watching movie	Child	0
105A	5	Tablet + watching movie	Child	0
105A	6	Tablet + watching movie	Child	0
105A	7	Tablet + watching movie	Child	0
105A	8	Tablet + watching movie	Child	0
105A	9	Tablet + watching movie	Child	0
105A	10	Tablet + watching movie	Child	0
105A	11	Tablet + watching movie	Child	0
105A	12	Tablet + watching movie	Child	0
105A	13	Tablet + watching movie	Child	45
105A	14	Tablet + watching movie	Child	0
105A	15	Tablet + watching movie	Child	0
105A	16	Tablet + watching movie	Child	0
105A	17	Tablet + watching movie	Child	7
105A	18	Tablet + watching movie	Child	0
105A	19	Tablet + watching movie	Child	0
105A	20	Tablet + watching movie	Child	0
105A	21	Tablet + watching movie	Child	0
105A	22	Tablet + watching movie	Child	0
105A	23	Tablet + watching movie	Child	0
105A	24	Tablet + watching movie	Child	0
105A	25	Tablet + watching movie	Child	0
105A	26	Tablet + watching movie	Child	0
105A	27	Tablet + watching movie	Child	0
105A	28	Tablet + watching movie	Child	0
105A	1	Standing	Child	0
105A	2	Standing	Child	38
105A	3	Standing	Child	10
105A	4	Standing	Child	71
105A	5	Standing	Child	0
105A	6	Standing	Child	0
105A	7	Standing	Child	0
105A	8	Standing	Child	0
105A	9	Standing	Child	0
105A	10	Standing	Child	0
105A	11	Standing	Child	0
105A	12	Standing	Child	0
105A	13	Standing	Child	0
105A	14	Standing	Child	0
105A	15	Standing	Child	0
105A	16	Standing	Child	0
105A	17	Standing	Child	0
105A	18	Standing	Child	0
105A	19	Standing	Child	9
105A	20	Standing	Child	0
105A	21	Standing	Child	9
105A	22	Standing	Child	5
105A	23	Standing	Child	0
105A	24	Standing	Child	0
105A	25	Standing	Child	0
105A	26	Standing	Child	6
105A	27	Standing	Child	31
105A	28	Standing	Child	20
105A	1	Lying	Child	0
105A	2	Lying	Child	0
105A	3	Lying	Child	0
105A	4	Lying	Child	0
105A	5	Lying	Child	0
105A	6	Lying	Child	0
105A	7	Lying	Child	0
105A	8	Lying	Child	0
105A	9	Lying	Child	0
105A	10	Lying	Child	0
105A	11	Lying	Child	0
105A	12	Lying	Child	0
105A	13	Lying	Child	0
105A	14	Lying	Child	0
105A	15	Lying	Child	19
105A	16	Lying	Child	39
105A	17	Lying	Child	0
105A	18	Lying	Child	0
105A	19	Lying	Child	0
105A	20	Lying	Child	0
105A	21	Lying	Child	65
105A	22	Lying	Child	2
105A	23	Lying	Child	0
105A	24	Lying	Child	0
105A	25	Lying	Child	0
105A	26	Lying	Child	0
105A	27	Lying	Child	0
105A	28	Lying	Child	0
105A	1	Tablet	Child	0
105A	2	Tablet	Child	64
105A	3	Tablet	Child	0
105A	4	Tablet	Child	0
105A	5	Tablet	Child	71
105A	6	Tablet	Child	64
105A	7	Tablet	Child	8
105A	8	Tablet	Child	23
105A	9	Tablet	Child	7
105A	10	Tablet	Child	1
105A	11	Tablet	Child	0
105A	12	Tablet	Child	0
105A	13	Tablet	Child	0
105A	14	Tablet	Child	0
105A	15	Tablet	Child	0
105A	16	Tablet	Child	0
105A	17	Tablet	Child	12
105A	18	Tablet	Child	5
105A	19	Tablet	Child	0
105A	20	Tablet	Child	0
105A	21	Tablet	Child	26
105A	22	Tablet	Child	0
105A	23	Tablet	Child	0
105A	24	Tablet	Child	3
105A	25	Tablet	Child	0
105A	26	Tablet	Child	0
105A	27	Tablet	Child	0
105A	28	Tablet	Child	0
105A	1	Watching movie	Child	0
105A	2	Watching movie	Child	0
105A	3	Watching movie	Child	0
105A	4	Watching movie	Child	0
105A	5	Watching movie	Child	0
105A	6	Watching movie	Child	0
105A	7	Watching movie	Child	0
105A	8	Watching movie	Child	0
105A	9	Watching movie	Child	0
105A	10	Watching movie	Child	0
105A	11	Watching movie	Child	0
105A	12	Watching movie	Child	0
105A	13	Watching movie	Child	0
105A	14	Watching movie	Child	0
105A	15	Watching movie	Child	0
105A	16	Watching movie	Child	0
105A	17	Watching movie	Child	0
105A	18	Watching movie	Child	0
105A	19	Watching movie	Child	0
105A	20	Watching movie	Child	0
105A	21	Watching movie	Child	0
105A	22	Watching movie	Child	0
105A	23	Watching movie	Child	0
105A	24	Watching movie	Child	0
105A	25	Watching movie	Child	65
105A	26	Watching movie	Child	34
105A	27	Watching movie	Child	33
105A	28	Watching movie	Child	324
106A	1	Drawing/writing	Child	0
106A	2	Drawing/writing	Child	0
106A	3	Drawing/writing	Child	0
106A	4	Drawing/writing	Child	0
106A	5	Drawing/writing	Child	0
106A	6	Drawing/writing	Child	0
106A	7	Drawing/writing	Child	0
106A	8	Drawing/writing	Child	0
106A	9	Drawing/writing	Child	31
106A	10	Drawing/writing	Child	0
106A	11	Drawing/writing	Child	0
106A	12	Drawing/writing	Child	0
106A	13	Drawing/writing	Child	0
106A	14	Drawing/writing	Child	0
106A	15	Drawing/writing	Child	0
106A	16	Drawing/writing	Child	0
106A	17	Drawing/writing	Child	0
106A	18	Drawing/writing	Child	0
106A	19	Drawing/writing	Child	0
106A	20	Drawing/writing	Child	0
106A	21	Drawing/writing	Child	0
106A	22	Drawing/writing	Child	0
106A	23	Drawing/writing	Child	0
106A	24	Drawing/writing	Child	0
106A	25	Drawing/writing	Child	0
106A	26	Drawing/writing	Child	0
106A	27	Drawing/writing	Child	0
106A	28	Drawing/writing	Child	0
106A	1	Gaming	Child	0
106A	2	Gaming	Child	0
106A	3	Gaming	Child	0
106A	4	Gaming	Child	0
106A	5	Gaming	Child	0
106A	6	Gaming	Child	0
106A	7	Gaming	Child	0
106A	8	Gaming	Child	0
106A	9	Gaming	Child	0
106A	10	Gaming	Child	0
106A	11	Gaming	Child	0
106A	12	Gaming	Child	0
106A	13	Gaming	Child	0
106A	14	Gaming	Child	75
106A	15	Gaming	Child	0
106A	16	Gaming	Child	0
106A	17	Gaming	Child	2
106A	18	Gaming	Child	0
106A	19	Gaming	Child	9
106A	20	Gaming	Child	0
106A	21	Gaming	Child	0
106A	22	Gaming	Child	0
106A	23	Gaming	Child	0
106A	24	Gaming	Child	0
106A	25	Gaming	Child	0
106A	26	Gaming	Child	0
106A	27	Gaming	Child	0
106A	28	Gaming	Child	0
106A	1	Dancing	Child	259
106A	2	Dancing	Child	409
106A	3	Dancing	Child	595
106A	4	Dancing	Child	734
106A	5	Dancing	Child	1056
106A	6	Dancing	Child	513
106A	7	Dancing	Child	245
106A	8	Dancing	Child	187
106A	9	Dancing	Child	133
106A	10	Dancing	Child	1789
106A	11	Dancing	Child	893
106A	12	Dancing	Child	212
106A	13	Dancing	Child	898
106A	14	Dancing	Child	483
106A	15	Dancing	Child	6
106A	16	Dancing	Child	89
106A	17	Dancing	Child	618
106A	18	Dancing	Child	2262
106A	19	Dancing	Child	410
106A	20	Dancing	Child	751
106A	21	Dancing	Child	636
106A	22	Dancing	Child	1988
106A	23	Dancing	Child	52
106A	24	Dancing	Child	2
106A	25	Dancing	Child	102
106A	26	Dancing	Child	2014
106A	27	Dancing	Child	1024
106A	28	Dancing	Child	81
106A	1	Sitting	Child	0
106A	2	Sitting	Child	3
106A	3	Sitting	Child	8
106A	4	Sitting	Child	0
106A	5	Sitting	Child	0
106A	6	Sitting	Child	0
106A	7	Sitting	Child	18
106A	8	Sitting	Child	112
106A	9	Sitting	Child	0
106A	10	Sitting	Child	0
106A	11	Sitting	Child	11
106A	12	Sitting	Child	53
106A	13	Sitting	Child	80
106A	14	Sitting	Child	42
106A	15	Sitting	Child	0
106A	16	Sitting	Child	31
106A	17	Sitting	Child	49
106A	18	Sitting	Child	0
106A	19	Sitting	Child	0
106A	20	Sitting	Child	27
106A	21	Sitting	Child	0
106A	22	Sitting	Child	0
106A	23	Sitting	Child	100
106A	24	Sitting	Child	0
106A	25	Sitting	Child	84
106A	26	Sitting	Child	0
106A	27	Sitting	Child	0
106A	28	Sitting	Child	0
106A	1	Tablet + watching movie	Child	0
106A	2	Tablet + watching movie	Child	24
106A	3	Tablet + watching movie	Child	32
106A	4	Tablet + watching movie	Child	0
106A	5	Tablet + watching movie	Child	0
106A	6	Tablet + watching movie	Child	0
106A	7	Tablet + watching movie	Child	0
106A	8	Tablet + watching movie	Child	0
106A	9	Tablet + watching movie	Child	0
106A	10	Tablet + watching movie	Child	0
106A	11	Tablet + watching movie	Child	0
106A	12	Tablet + watching movie	Child	0
106A	13	Tablet + watching movie	Child	0
106A	14	Tablet + watching movie	Child	0
106A	15	Tablet + watching movie	Child	0
106A	16	Tablet + watching movie	Child	0
106A	17	Tablet + watching movie	Child	0
106A	18	Tablet + watching movie	Child	1
106A	19	Tablet + watching movie	Child	0
106A	20	Tablet + watching movie	Child	0
106A	21	Tablet + watching movie	Child	0
106A	22	Tablet + watching movie	Child	0
106A	23	Tablet + watching movie	Child	0
106A	24	Tablet + watching movie	Child	0
106A	25	Tablet + watching movie	Child	0
106A	26	Tablet + watching movie	Child	0
106A	27	Tablet + watching movie	Child	0
106A	28	Tablet + watching movie	Child	0
106A	1	Standing	Child	11
106A	2	Standing	Child	0
106A	3	Standing	Child	0
106A	4	Standing	Child	8
106A	5	Standing	Child	5
106A	6	Standing	Child	4
106A	7	Standing	Child	21
106A	8	Standing	Child	50
106A	9	Standing	Child	0
106A	10	Standing	Child	13
106A	11	Standing	Child	0
106A	12	Standing	Child	83
106A	13	Standing	Child	19
106A	14	Standing	Child	109
106A	15	Standing	Child	0
106A	16	Standing	Child	109
106A	17	Standing	Child	329
106A	18	Standing	Child	5
106A	19	Standing	Child	14
106A	20	Standing	Child	18
106A	21	Standing	Child	0
106A	22	Standing	Child	0
106A	23	Standing	Child	0
106A	24	Standing	Child	24
106A	25	Standing	Child	17
106A	26	Standing	Child	1
106A	27	Standing	Child	8
106A	28	Standing	Child	16
106A	1	Lying	Child	0
106A	2	Lying	Child	0
106A	3	Lying	Child	0
106A	4	Lying	Child	2
106A	5	Lying	Child	0
106A	6	Lying	Child	0
106A	7	Lying	Child	12
106A	8	Lying	Child	0
106A	9	Lying	Child	0
106A	10	Lying	Child	0
106A	11	Lying	Child	0
106A	12	Lying	Child	0
106A	13	Lying	Child	0
106A	14	Lying	Child	5
106A	15	Lying	Child	0
106A	16	Lying	Child	0
106A	17	Lying	Child	0
106A	18	Lying	Child	0
106A	19	Lying	Child	0
106A	20	Lying	Child	0
106A	21	Lying	Child	0
106A	22	Lying	Child	0
106A	23	Lying	Child	0
106A	24	Lying	Child	0
106A	25	Lying	Child	0
106A	26	Lying	Child	0
106A	27	Lying	Child	0
106A	28	Lying	Child	8
106A	1	Tablet	Child	0
106A	2	Tablet	Child	0
106A	3	Tablet	Child	0
106A	4	Tablet	Child	0
106A	5	Tablet	Child	0
106A	6	Tablet	Child	0
106A	7	Tablet	Child	0
106A	8	Tablet	Child	0
106A	9	Tablet	Child	0
106A	10	Tablet	Child	0
106A	11	Tablet	Child	55
106A	12	Tablet	Child	0
106A	13	Tablet	Child	0
106A	14	Tablet	Child	0
106A	15	Tablet	Child	0
106A	16	Tablet	Child	0
106A	17	Tablet	Child	0
106A	18	Tablet	Child	0
106A	19	Tablet	Child	0
106A	20	Tablet	Child	0
106A	21	Tablet	Child	0
106A	22	Tablet	Child	0
106A	23	Tablet	Child	0
106A	24	Tablet	Child	0
106A	25	Tablet	Child	0
106A	26	Tablet	Child	0
106A	27	Tablet	Child	0
106A	28	Tablet	Child	0
106A	1	Watching movie	Child	0
106A	2	Watching movie	Child	0
106A	3	Watching movie	Child	0
106A	4	Watching movie	Child	0
106A	5	Watching movie	Child	0
106A	6	Watching movie	Child	0
106A	7	Watching movie	Child	0
106A	8	Watching movie	Child	0
106A	9	Watching movie	Child	0
106A	10	Watching movie	Child	0
106A	11	Watching movie	Child	0
106A	12	Watching movie	Child	0
106A	13	Watching movie	Child	0
106A	14	Watching movie	Child	0
106A	15	Watching movie	Child	0
106A	16	Watching movie	Child	0
106A	17	Watching movie	Child	0
106A	18	Watching movie	Child	0
106A	19	Watching movie	Child	0
106A	20	Watching movie	Child	0
106A	21	Watching movie	Child	0
106A	22	Watching movie	Child	0
106A	23	Watching movie	Child	0
106A	24	Watching movie	Child	0
106A	25	Watching movie	Child	0
106A	26	Watching movie	Child	8
106A	27	Watching movie	Child	6
106A	28	Watching movie	Child	4
107A	1	Drawing/writing	Child	201
107A	2	Drawing/writing	Child	130
107A	3	Drawing/writing	Child	188
107A	4	Drawing/writing	Child	139
107A	5	Drawing/writing	Child	95
107A	6	Drawing/writing	Child	45
107A	7	Drawing/writing	Child	87
107A	8	Drawing/writing	Child	8
107A	9	Drawing/writing	Child	252
107A	10	Drawing/writing	Child	89
107A	11	Drawing/writing	Child	79
107A	12	Drawing/writing	Child	302
107A	13	Drawing/writing	Child	245
107A	14	Drawing/writing	Child	15
107A	15	Drawing/writing	Child	61
107A	16	Drawing/writing	Child	266
107A	17	Drawing/writing	Child	264
107A	18	Drawing/writing	Child	56
107A	19	Drawing/writing	Child	13
107A	20	Drawing/writing	Child	45
107A	21	Drawing/writing	Child	179
107A	22	Drawing/writing	Child	59
107A	23	Drawing/writing	Child	34
107A	24	Drawing/writing	Child	0
107A	25	Drawing/writing	Child	37
107A	26	Drawing/writing	Child	79
107A	27	Drawing/writing	Child	80
107A	28	Drawing/writing	Child	1
107A	1	Gaming	Child	0
107A	2	Gaming	Child	0
107A	3	Gaming	Child	0
107A	4	Gaming	Child	0
107A	5	Gaming	Child	0
107A	6	Gaming	Child	0
107A	7	Gaming	Child	0
107A	8	Gaming	Child	0
107A	9	Gaming	Child	0
107A	10	Gaming	Child	0
107A	11	Gaming	Child	50
107A	12	Gaming	Child	0
107A	13	Gaming	Child	29
107A	14	Gaming	Child	1
107A	15	Gaming	Child	0
107A	16	Gaming	Child	0
107A	17	Gaming	Child	0
107A	18	Gaming	Child	0
107A	19	Gaming	Child	0
107A	20	Gaming	Child	0
107A	21	Gaming	Child	0
107A	22	Gaming	Child	0
107A	23	Gaming	Child	5
107A	24	Gaming	Child	0
107A	25	Gaming	Child	0
107A	26	Gaming	Child	0
107A	27	Gaming	Child	0
107A	28	Gaming	Child	0
107A	1	Dancing	Child	634
107A	2	Dancing	Child	236
107A	3	Dancing	Child	130
107A	4	Dancing	Child	1459
107A	5	Dancing	Child	479
107A	6	Dancing	Child	928
107A	7	Dancing	Child	1101
107A	8	Dancing	Child	1249
107A	9	Dancing	Child	1690
107A	10	Dancing	Child	1431
107A	11	Dancing	Child	669
107A	12	Dancing	Child	52
107A	13	Dancing	Child	148
107A	14	Dancing	Child	453
107A	15	Dancing	Child	869
107A	16	Dancing	Child	407
107A	17	Dancing	Child	1059
107A	18	Dancing	Child	1202
107A	19	Dancing	Child	466
107A	20	Dancing	Child	459
107A	21	Dancing	Child	773
107A	22	Dancing	Child	501
107A	23	Dancing	Child	1353
107A	24	Dancing	Child	838
107A	25	Dancing	Child	112
107A	26	Dancing	Child	698
107A	27	Dancing	Child	334
107A	28	Dancing	Child	27
107A	1	Sitting	Child	0
107A	2	Sitting	Child	0
107A	3	Sitting	Child	0
107A	4	Sitting	Child	0
107A	5	Sitting	Child	0
107A	6	Sitting	Child	0
107A	7	Sitting	Child	0
107A	8	Sitting	Child	0
107A	9	Sitting	Child	0
107A	10	Sitting	Child	0
107A	11	Sitting	Child	0
107A	12	Sitting	Child	0
107A	13	Sitting	Child	0
107A	14	Sitting	Child	0
107A	15	Sitting	Child	0
107A	16	Sitting	Child	0
107A	17	Sitting	Child	0
107A	18	Sitting	Child	0
107A	19	Sitting	Child	0
107A	20	Sitting	Child	0
107A	21	Sitting	Child	0
107A	22	Sitting	Child	0
107A	23	Sitting	Child	0
107A	24	Sitting	Child	0
107A	25	Sitting	Child	0
107A	26	Sitting	Child	0
107A	27	Sitting	Child	0
107A	28	Sitting	Child	0
107A	1	Tablet + watching movie	Child	0
107A	2	Tablet + watching movie	Child	0
107A	3	Tablet + watching movie	Child	0
107A	4	Tablet + watching movie	Child	0
107A	5	Tablet + watching movie	Child	0
107A	6	Tablet + watching movie	Child	0
107A	7	Tablet + watching movie	Child	0
107A	8	Tablet + watching movie	Child	0
107A	9	Tablet + watching movie	Child	0
107A	10	Tablet + watching movie	Child	0
107A	11	Tablet + watching movie	Child	0
107A	12	Tablet + watching movie	Child	0
107A	13	Tablet + watching movie	Child	0
107A	14	Tablet + watching movie	Child	0
107A	15	Tablet + watching movie	Child	0
107A	16	Tablet + watching movie	Child	0
107A	17	Tablet + watching movie	Child	0
107A	18	Tablet + watching movie	Child	0
107A	19	Tablet + watching movie	Child	0
107A	20	Tablet + watching movie	Child	0
107A	21	Tablet + watching movie	Child	58
107A	22	Tablet + watching movie	Child	0
107A	23	Tablet + watching movie	Child	34
107A	24	Tablet + watching movie	Child	0
107A	25	Tablet + watching movie	Child	35
107A	26	Tablet + watching movie	Child	37
107A	27	Tablet + watching movie	Child	66
107A	28	Tablet + watching movie	Child	47
107A	1	Standing	Child	2
107A	2	Standing	Child	0
107A	3	Standing	Child	0
107A	4	Standing	Child	7
107A	5	Standing	Child	3
107A	6	Standing	Child	1
107A	7	Standing	Child	0
107A	8	Standing	Child	0
107A	9	Standing	Child	0
107A	10	Standing	Child	0
107A	11	Standing	Child	0
107A	12	Standing	Child	0
107A	13	Standing	Child	0
107A	14	Standing	Child	0
107A	15	Standing	Child	0
107A	16	Standing	Child	0
107A	17	Standing	Child	0
107A	18	Standing	Child	0
107A	19	Standing	Child	51
107A	20	Standing	Child	23
107A	21	Standing	Child	25
107A	22	Standing	Child	0
107A	23	Standing	Child	0
107A	24	Standing	Child	12
107A	25	Standing	Child	40
107A	26	Standing	Child	3
107A	27	Standing	Child	1
107A	28	Standing	Child	0
107A	1	Lying	Child	0
107A	2	Lying	Child	18
107A	3	Lying	Child	0
107A	4	Lying	Child	0
107A	5	Lying	Child	0
107A	6	Lying	Child	0
107A	7	Lying	Child	12
107A	8	Lying	Child	7
107A	9	Lying	Child	19
107A	10	Lying	Child	74
107A	11	Lying	Child	103
107A	12	Lying	Child	24
107A	13	Lying	Child	49
107A	14	Lying	Child	37
107A	15	Lying	Child	46
107A	16	Lying	Child	0
107A	17	Lying	Child	0
107A	18	Lying	Child	0
107A	19	Lying	Child	0
107A	20	Lying	Child	0
107A	21	Lying	Child	0
107A	22	Lying	Child	0
107A	23	Lying	Child	0
107A	24	Lying	Child	49
107A	25	Lying	Child	0
107A	26	Lying	Child	50
107A	27	Lying	Child	0
107A	28	Lying	Child	0
107A	1	Tablet	Child	0
107A	2	Tablet	Child	0
107A	3	Tablet	Child	2
107A	4	Tablet	Child	116
107A	5	Tablet	Child	15
107A	6	Tablet	Child	0
107A	7	Tablet	Child	34
107A	8	Tablet	Child	0
107A	9	Tablet	Child	0
107A	10	Tablet	Child	8
107A	11	Tablet	Child	25
107A	12	Tablet	Child	37
107A	13	Tablet	Child	2
107A	14	Tablet	Child	0
107A	15	Tablet	Child	3
107A	16	Tablet	Child	0
107A	17	Tablet	Child	0
107A	18	Tablet	Child	0
107A	19	Tablet	Child	0
107A	20	Tablet	Child	18
107A	21	Tablet	Child	0
107A	22	Tablet	Child	0
107A	23	Tablet	Child	0
107A	24	Tablet	Child	0
107A	25	Tablet	Child	0
107A	26	Tablet	Child	0
107A	27	Tablet	Child	0
107A	28	Tablet	Child	0
107A	1	Watching movie	Child	0
107A	2	Watching movie	Child	0
107A	3	Watching movie	Child	0
107A	4	Watching movie	Child	0
107A	5	Watching movie	Child	0
107A	6	Watching movie	Child	0
107A	7	Watching movie	Child	0
107A	8	Watching movie	Child	0
107A	9	Watching movie	Child	0
107A	10	Watching movie	Child	0
107A	11	Watching movie	Child	0
107A	12	Watching movie	Child	0
107A	13	Watching movie	Child	0
107A	14	Watching movie	Child	0
107A	15	Watching movie	Child	0
107A	16	Watching movie	Child	0
107A	17	Watching movie	Child	0
107A	18	Watching movie	Child	0
107A	19	Watching movie	Child	0
107A	20	Watching movie	Child	0
107A	21	Watching movie	Child	0
107A	22	Watching movie	Child	0
107A	23	Watching movie	Child	0
107A	24	Watching movie	Child	0
107A	25	Watching movie	Child	0
107A	26	Watching movie	Child	0
107A	27	Watching movie	Child	0
107A	28	Watching movie	Child	0
108A	1	Drawing/writing	Child	0
108A	2	Drawing/writing	Child	0
108A	3	Drawing/writing	Child	0
108A	4	Drawing/writing	Child	0
108A	5	Drawing/writing	Child	0
108A	6	Drawing/writing	Child	0
108A	7	Drawing/writing	Child	0
108A	8	Drawing/writing	Child	0
108A	9	Drawing/writing	Child	0
108A	10	Drawing/writing	Child	5
108A	11	Drawing/writing	Child	0
108A	12	Drawing/writing	Child	0
108A	13	Drawing/writing	Child	17
108A	14	Drawing/writing	Child	0
108A	15	Drawing/writing	Child	0
108A	16	Drawing/writing	Child	0
108A	17	Drawing/writing	Child	0
108A	18	Drawing/writing	Child	8
108A	19	Drawing/writing	Child	0
108A	20	Drawing/writing	Child	0
108A	21	Drawing/writing	Child	0
108A	22	Drawing/writing	Child	0
108A	23	Drawing/writing	Child	0
108A	24	Drawing/writing	Child	0
108A	25	Drawing/writing	Child	0
108A	26	Drawing/writing	Child	0
108A	27	Drawing/writing	Child	0
108A	28	Drawing/writing	Child	0
108A	1	Gaming	Child	0
108A	2	Gaming	Child	0
108A	3	Gaming	Child	0
108A	4	Gaming	Child	0
108A	5	Gaming	Child	0
108A	6	Gaming	Child	0
108A	7	Gaming	Child	0
108A	8	Gaming	Child	0
108A	9	Gaming	Child	0
108A	10	Gaming	Child	0
108A	11	Gaming	Child	0
108A	12	Gaming	Child	0
108A	13	Gaming	Child	0
108A	14	Gaming	Child	0
108A	15	Gaming	Child	0
108A	16	Gaming	Child	0
108A	17	Gaming	Child	0
108A	18	Gaming	Child	0
108A	19	Gaming	Child	0
108A	20	Gaming	Child	0
108A	21	Gaming	Child	0
108A	22	Gaming	Child	0
108A	23	Gaming	Child	0
108A	24	Gaming	Child	0
108A	25	Gaming	Child	0
108A	26	Gaming	Child	0
108A	27	Gaming	Child	0
108A	28	Gaming	Child	0
108A	1	Dancing	Child	977
108A	2	Dancing	Child	974
108A	3	Dancing	Child	1206
108A	4	Dancing	Child	1931
108A	5	Dancing	Child	1347
108A	6	Dancing	Child	1590
108A	7	Dancing	Child	388
108A	8	Dancing	Child	0
108A	9	Dancing	Child	151
108A	10	Dancing	Child	308
108A	11	Dancing	Child	190
108A	12	Dancing	Child	413
108A	13	Dancing	Child	352
108A	14	Dancing	Child	195
108A	15	Dancing	Child	143
108A	16	Dancing	Child	0
108A	17	Dancing	Child	7
108A	18	Dancing	Child	88
108A	19	Dancing	Child	254
108A	20	Dancing	Child	135
108A	21	Dancing	Child	2
108A	22	Dancing	Child	148
108A	23	Dancing	Child	245
108A	24	Dancing	Child	1656
108A	25	Dancing	Child	846
108A	26	Dancing	Child	221
108A	27	Dancing	Child	197
108A	28	Dancing	Child	1233
108A	1	Sitting	Child	0
108A	2	Sitting	Child	0
108A	3	Sitting	Child	0
108A	4	Sitting	Child	0
108A	5	Sitting	Child	0
108A	6	Sitting	Child	0
108A	7	Sitting	Child	0
108A	8	Sitting	Child	0
108A	9	Sitting	Child	0
108A	10	Sitting	Child	0
108A	11	Sitting	Child	0
108A	12	Sitting	Child	0
108A	13	Sitting	Child	0
108A	14	Sitting	Child	0
108A	15	Sitting	Child	0
108A	16	Sitting	Child	0
108A	17	Sitting	Child	0
108A	18	Sitting	Child	0
108A	19	Sitting	Child	0
108A	20	Sitting	Child	0
108A	21	Sitting	Child	0
108A	22	Sitting	Child	0
108A	23	Sitting	Child	44
108A	24	Sitting	Child	22
108A	25	Sitting	Child	132
108A	26	Sitting	Child	98
108A	27	Sitting	Child	134
108A	28	Sitting	Child	0
108A	1	Tablet + watching movie	Child	0
108A	2	Tablet + watching movie	Child	0
108A	3	Tablet + watching movie	Child	0
108A	4	Tablet + watching movie	Child	0
108A	5	Tablet + watching movie	Child	2
108A	6	Tablet + watching movie	Child	0
108A	7	Tablet + watching movie	Child	2
108A	8	Tablet + watching movie	Child	40
108A	9	Tablet + watching movie	Child	0
108A	10	Tablet + watching movie	Child	2
108A	11	Tablet + watching movie	Child	0
108A	12	Tablet + watching movie	Child	0
108A	13	Tablet + watching movie	Child	32
108A	14	Tablet + watching movie	Child	0
108A	15	Tablet + watching movie	Child	0
108A	16	Tablet + watching movie	Child	0
108A	17	Tablet + watching movie	Child	0
108A	18	Tablet + watching movie	Child	0
108A	19	Tablet + watching movie	Child	0
108A	20	Tablet + watching movie	Child	0
108A	21	Tablet + watching movie	Child	44
108A	22	Tablet + watching movie	Child	4
108A	23	Tablet + watching movie	Child	0
108A	24	Tablet + watching movie	Child	0
108A	25	Tablet + watching movie	Child	50
108A	26	Tablet + watching movie	Child	0
108A	27	Tablet + watching movie	Child	0
108A	28	Tablet + watching movie	Child	0
108A	1	Standing	Child	0
108A	2	Standing	Child	0
108A	3	Standing	Child	0
108A	4	Standing	Child	0
108A	5	Standing	Child	0
108A	6	Standing	Child	0
108A	7	Standing	Child	0
108A	8	Standing	Child	0
108A	9	Standing	Child	0
108A	10	Standing	Child	0
108A	11	Standing	Child	0
108A	12	Standing	Child	0
108A	13	Standing	Child	0
108A	14	Standing	Child	0
108A	15	Standing	Child	0
108A	16	Standing	Child	0
108A	17	Standing	Child	0
108A	18	Standing	Child	0
108A	19	Standing	Child	0
108A	20	Standing	Child	0
108A	21	Standing	Child	0
108A	22	Standing	Child	0
108A	23	Standing	Child	0
108A	24	Standing	Child	0
108A	25	Standing	Child	0
108A	26	Standing	Child	0
108A	27	Standing	Child	0
108A	28	Standing	Child	0
108A	1	Lying	Child	0
108A	2	Lying	Child	0
108A	3	Lying	Child	0
108A	4	Lying	Child	0
108A	5	Lying	Child	0
108A	6	Lying	Child	0
108A	7	Lying	Child	0
108A	8	Lying	Child	0
108A	9	Lying	Child	0
108A	10	Lying	Child	0
108A	11	Lying	Child	0
108A	12	Lying	Child	0
108A	13	Lying	Child	0
108A	14	Lying	Child	0
108A	15	Lying	Child	0
108A	16	Lying	Child	0
108A	17	Lying	Child	0
108A	18	Lying	Child	0
108A	19	Lying	Child	0
108A	20	Lying	Child	0
108A	21	Lying	Child	0
108A	22	Lying	Child	0
108A	23	Lying	Child	0
108A	24	Lying	Child	0
108A	25	Lying	Child	0
108A	26	Lying	Child	0
108A	27	Lying	Child	0
108A	28	Lying	Child	0
108A	1	Tablet	Child	0
108A	2	Tablet	Child	0
108A	3	Tablet	Child	0
108A	4	Tablet	Child	0
108A	5	Tablet	Child	0
108A	6	Tablet	Child	0
108A	7	Tablet	Child	0
108A	8	Tablet	Child	0
108A	9	Tablet	Child	0
108A	10	Tablet	Child	0
108A	11	Tablet	Child	0
108A	12	Tablet	Child	0
108A	13	Tablet	Child	0
108A	14	Tablet	Child	0
108A	15	Tablet	Child	6
108A	16	Tablet	Child	0
108A	17	Tablet	Child	0
108A	18	Tablet	Child	0
108A	19	Tablet	Child	0
108A	20	Tablet	Child	0
108A	21	Tablet	Child	0
108A	22	Tablet	Child	0
108A	23	Tablet	Child	0
108A	24	Tablet	Child	0
108A	25	Tablet	Child	0
108A	26	Tablet	Child	0
108A	27	Tablet	Child	0
108A	28	Tablet	Child	0
108A	1	Watching movie	Child	0
108A	2	Watching movie	Child	0
108A	3	Watching movie	Child	0
108A	4	Watching movie	Child	0
108A	5	Watching movie	Child	5
108A	6	Watching movie	Child	0
108A	7	Watching movie	Child	0
108A	8	Watching movie	Child	0
108A	9	Watching movie	Child	0
108A	10	Watching movie	Child	0
108A	11	Watching movie	Child	0
[truncated: 20,681 more rows]

## Sheet: SOS-data_60-sec-epoch
ID	Timecounts	Activity	Age_Group	Acc_output_yaxis
101A	1	Drawing/writing	Child	0
101A	2	Drawing/writing	Child	0
101A	3	Drawing/writing	Child	7.75
101A	4	Drawing/writing	Child	0
101A	5	Drawing/writing	Child	0
101A	6	Drawing/writing	Child	0
101A	7	Drawing/writing	Child	0
101A	1	Gaming	Child	0
101A	2	Gaming	Child	0
101A	3	Gaming	Child	0
101A	4	Gaming	Child	0
101A	5	Gaming	Child	0
101A	6	Gaming	Child	0
101A	7	Gaming	Child	0
101A	1	Dancing	Child	292.5
101A	2	Dancing	Child	261.25
101A	3	Dancing	Child	958.5
101A	4	Dancing	Child	839.25
101A	5	Dancing	Child	331.75
101A	6	Dancing	Child	236
101A	7	Dancing	Child	839.75
101A	1	Sitting	Child	0
101A	2	Sitting	Child	41.5
101A	3	Sitting	Child	0
101A	4	Sitting	Child	0
101A	5	Sitting	Child	0
101A	6	Sitting	Child	22
101A	7	Sitting	Child	19.25
101A	1	Tablet + watching movie	Child	0
101A	2	Tablet + watching movie	Child	0
101A	3	Tablet + watching movie	Child	0
101A	4	Tablet + watching movie	Child	0
101A	5	Tablet + watching movie	Child	0
101A	6	Tablet + watching movie	Child	0
101A	7	Tablet + watching movie	Child	0
101A	1	Standing	Child	0
101A	2	Standing	Child	72
101A	3	Standing	Child	69.5
101A	4	Standing	Child	259.25
101A	5	Standing	Child	1.75
101A	6	Standing	Child	2.75
101A	7	Standing	Child	17
101A	1	Lying	Child	0
101A	2	Lying	Child	0
101A	3	Lying	Child	0
101A	4	Lying	Child	0
101A	5	Lying	Child	0
101A	6	Lying	Child	0
101A	7	Lying	Child	0
101A	1	Tablet	Child	11.5
101A	2	Tablet	Child	0
101A	3	Tablet	Child	0
101A	4	Tablet	Child	0
101A	5	Tablet	Child	0
101A	6	Tablet	Child	0
101A	7	Tablet	Child	12.75
101A	1	Watching movie	Child	0
101A	2	Watching movie	Child	7.25
101A	3	Watching movie	Child	0
101A	4	Watching movie	Child	18.5
101A	5	Watching movie	Child	3.75
101A	6	Watching movie	Child	14
101A	7	Watching movie	Child	21.25
102A	1	Drawing/writing	Child	4
102A	2	Drawing/writing	Child	12.75
102A	3	Drawing/writing	Child	999999999999
102A	4	Drawing/writing	Child	999999999999
102A	5	Drawing/writing	Child	999999999999
102A	6	Drawing/writing	Child	999999999999
102A	7	Drawing/writing	Child	999999999999
102A	1	Gaming	Child	0
102A	2	Gaming	Child	1.5
102A	3	Gaming	Child	0
102A	4	Gaming	Child	0
102A	5	Gaming	Child	13.5
102A	6	Gaming	Child	0
102A	7	Gaming	Child	9.75
102A	1	Dancing	Child	1413.75
102A	2	Dancing	Child	216.25
102A	3	Dancing	Child	905.25
102A	4	Dancing	Child	557.25
102A	5	Dancing	Child	646.75
102A	6	Dancing	Child	393.75
102A	7	Dancing	Child	628.5
102A	1	Sitting	Child	27.5
102A	2	Sitting	Child	17.5
102A	3	Sitting	Child	10.5
102A	4	Sitting	Child	0
102A	5	Sitting	Child	62.25
102A	6	Sitting	Child	7.5
102A	7	Sitting	Child	2.75
102A	1	Tablet + watching movie	Child	52.25
102A	2	Tablet + watching movie	Child	60.5
102A	3	Tablet + watching movie	Child	29
102A	4	Tablet + watching movie	Child	241.5
102A	5	Tablet + watching movie	Child	17.75
102A	6	Tablet + watching movie	Child	0
102A	7	Tablet + watching movie	Child	0
102A	1	Standing	Child	18.5
102A	2	Standing	Child	1
102A	3	Standing	Child	0.5
102A	4	Standing	Child	0
102A	5	Standing	Child	6
102A	6	Standing	Child	4
102A	7	Standing	Child	0.5
102A	1	Lying	Child	2
102A	2	Lying	Child	0
102A	3	Lying	Child	20
102A	4	Lying	Child	77
102A	5	Lying	Child	0
102A	6	Lying	Child	6
102A	7	Lying	Child	6.25
102A	1	Tablet	Child	0
102A	2	Tablet	Child	31
102A	3	Tablet	Child	2.75
102A	4	Tablet	Child	11.5
102A	5	Tablet	Child	0
102A	6	Tablet	Child	53
102A	7	Tablet	Child	21.5
102A	1	Watching movie	Child	0
102A	2	Watching movie	Child	0
102A	3	Watching movie	Child	37.25
102A	4	Watching movie	Child	4
102A	5	Watching movie	Child	5.5
102A	6	Watching movie	Child	0
102A	7	Watching movie	Child	1
103A	1	Drawing/writing	Child	3
103A	2	Drawing/writing	Child	1
103A	3	Drawing/writing	Child	4.25
103A	4	Drawing/writing	Child	25
103A	5	Drawing/writing	Child	16
103A	6	Drawing/writing	Child	12
103A	7	Drawing/writing	Child	7.5
103A	1	Gaming	Child	0
103A	2	Gaming	Child	3
103A	3	Gaming	Child	0
103A	4	Gaming	Child	7.75
103A	5	Gaming	Child	4.25
103A	6	Gaming	Child	3
103A	7	Gaming	Child	0
103A	1	Dancing	Child	447.5
103A	2	Dancing	Child	949.25
103A	3	Dancing	Child	861
103A	4	Dancing	Child	813
103A	5	Dancing	Child	308
103A	6	Dancing	Child	572.75
103A	7	Dancing	Child	393.75
103A	1	Sitting	Child	0
103A	2	Sitting	Child	0
103A	3	Sitting	Child	0
103A	4	Sitting	Child	0
103A	5	Sitting	Child	0
103A	6	Sitting	Child	0
103A	7	Sitting	Child	1.75
103A	1	Tablet + watching movie	Child	0
103A	2	Tablet + watching movie	Child	0
103A	3	Tablet + watching movie	Child	0
103A	4	Tablet + watching movie	Child	0.75
103A	5	Tablet + watching movie	Child	0
103A	6	Tablet + watching movie	Child	0
103A	7	Tablet + watching movie	Child	0
103A	1	Standing	Child	0
103A	2	Standing	Child	0
103A	3	Standing	Child	0
103A	4	Standing	Child	1.5
103A	5	Standing	Child	0
103A	6	Standing	Child	0.25
103A	7	Standing	Child	0
103A	1	Lying	Child	0
103A	2	Lying	Child	0
103A	3	Lying	Child	0
103A	4	Lying	Child	0
103A	5	Lying	Child	0
103A	6	Lying	Child	0
103A	7	Lying	Child	0
103A	1	Tablet	Child	0
103A	2	Tablet	Child	0
103A	3	Tablet	Child	0
103A	4	Tablet	Child	0
103A	5	Tablet	Child	0
103A	6	Tablet	Child	0
103A	7	Tablet	Child	0
103A	1	Watching movie	Child	0
103A	2	Watching movie	Child	0
103A	3	Watching movie	Child	0
103A	4	Watching movie	Child	8.75
103A	5	Watching movie	Child	12.5
103A	6	Watching movie	Child	0
103A	7	Watching movie	Child	0
104A	1	Drawing/writing	Child	28.5
104A	2	Drawing/writing	Child	0
104A	3	Drawing/writing	Child	18.25
104A	4	Drawing/writing	Child	82.25
104A	5	Drawing/writing	Child	30
104A	6	Drawing/writing	Child	49.25
104A	7	Drawing/writing	Child	21.5
104A	1	Gaming	Child	6.25
104A	2	Gaming	Child	3.75
104A	3	Gaming	Child	11.5
104A	4	Gaming	Child	0
104A	5	Gaming	Child	0
104A	6	Gaming	Child	1
104A	7	Gaming	Child	0.5
104A	1	Dancing	Child	681.75
104A	2	Dancing	Child	991.75
104A	3	Dancing	Child	884
104A	4	Dancing	Child	1144.75
104A	5	Dancing	Child	548.25
104A	6	Dancing	Child	371.5
104A	7	Dancing	Child	1212
104A	1	Sitting	Child	0
104A	2	Sitting	Child	92.75
104A	3	Sitting	Child	137.75
104A	4	Sitting	Child	17.25
104A	5	Sitting	Child	24.25
104A	6	Sitting	Child	0
104A	7	Sitting	Child	0
104A	1	Tablet + watching movie	Child	0
104A	2	Tablet + watching movie	Child	0
104A	3	Tablet + watching movie	Child	0
104A	4	Tablet + watching movie	Child	0
104A	5	Tablet + watching movie	Child	0
104A	6	Tablet + watching movie	Child	16.75
104A	7	Tablet + watching movie	Child	46.25
104A	1	Standing	Child	80.5
104A	2	Standing	Child	15
104A	3	Standing	Child	9.5
104A	4	Standing	Child	10.5
104A	5	Standing	Child	0.5
104A	6	Standing	Child	17.75
104A	7	Standing	Child	13.75
104A	1	Lying	Child	0
104A	2	Lying	Child	0
104A	3	Lying	Child	0
104A	4	Lying	Child	0
104A	5	Lying	Child	0
104A	6	Lying	Child	0
104A	7	Lying	Child	0
104A	1	Tablet	Child	0
104A	2	Tablet	Child	0
104A	3	Tablet	Child	0
104A	4	Tablet	Child	9.25
104A	5	Tablet	Child	0
104A	6	Tablet	Child	1.75
104A	7	Tablet	Child	0
104A	1	Watching movie	Child	0
104A	2	Watching movie	Child	0
104A	3	Watching movie	Child	8.75
104A	4	Watching movie	Child	0
104A	5	Watching movie	Child	22.5
104A	6	Watching movie	Child	0
104A	7	Watching movie	Child	5
105A	1	Drawing/writing	Child	50.75
105A	2	Drawing/writing	Child	8.75
105A	3	Drawing/writing	Child	3.25
105A	4	Drawing/writing	Child	17.25
105A	5	Drawing/writing	Child	7.25
105A	6	Drawing/writing	Child	31.5
105A	7	Drawing/writing	Child	11
105A	1	Gaming	Child	3.25
105A	2	Gaming	Child	17.75
105A	3	Gaming	Child	0
105A	4	Gaming	Child	18.25
105A	5	Gaming	Child	13.25
105A	6	Gaming	Child	0
105A	7	Gaming	Child	0.75
105A	1	Dancing	Child	1894.75
105A	2	Dancing	Child	1592
105A	3	Dancing	Child	991.5
105A	4	Dancing	Child	455.25
105A	5	Dancing	Child	757.25
105A	6	Dancing	Child	856.5
105A	7	Dancing	Child	399.5
105A	1	Sitting	Child	2.75
105A	2	Sitting	Child	43.75
105A	3	Sitting	Child	22.5
105A	4	Sitting	Child	23.75
105A	5	Sitting	Child	57.75
105A	6	Sitting	Child	8.25
105A	7	Sitting	Child	0
105A	1	Tablet + watching movie	Child	13.75
105A	2	Tablet + watching movie	Child	0
105A	3	Tablet + watching movie	Child	0
105A	4	Tablet + watching movie	Child	11.25
105A	5	Tablet + watching movie	Child	1.75
105A	6	Tablet + watching movie	Child	0
105A	7	Tablet + watching movie	Child	0
105A	1	Standing	Child	29.75
105A	2	Standing	Child	0
105A	3	Standing	Child	0
105A	4	Standing	Child	0
105A	5	Standing	Child	2.25
105A	6	Standing	Child	3.5
105A	7	Standing	Child	14.25
105A	1	Lying	Child	0
105A	2	Lying	Child	0
105A	3	Lying	Child	0
105A	4	Lying	Child	14.5
105A	5	Lying	Child	0
105A	6	Lying	Child	16.75
105A	7	Lying	Child	0
105A	1	Tablet	Child	16
105A	2	Tablet	Child	41.5
105A	3	Tablet	Child	2
105A	4	Tablet	Child	0
105A	5	Tablet	Child	4.25
105A	6	Tablet	Child	7.25
105A	7	Tablet	Child	0
105A	1	Watching movie	Child	0
105A	2	Watching movie	Child	0
105A	3	Watching movie	Child	0
105A	4	Watching movie	Child	0
105A	5	Watching movie	Child	0
105A	6	Watching movie	Child	0
105A	7	Watching movie	Child	114
106A	1	Drawing/writing	Child	0
106A	2	Drawing/writing	Child	0
106A	3	Drawing/writing	Child	7.75
106A	4	Drawing/writing	Child	0
106A	5	Drawing/writing	Child	0
106A	6	Drawing/writing	Child	0
106A	7	Drawing/writing	Child	0
106A	1	Gaming	Child	0
106A	2	Gaming	Child	0
106A	3	Gaming	Child	0
106A	4	Gaming	Child	18.75
106A	5	Gaming	Child	2.75
106A	6	Gaming	Child	0
106A	7	Gaming	Child	0
106A	1	Dancing	Child	499.25
106A	2	Dancing	Child	500.25
106A	3	Dancing	Child	756.75
106A	4	Dancing	Child	369
106A	5	Dancing	Child	1010.25
106A	6	Dancing	Child	669.5
106A	7	Dancing	Child	805.25
106A	1	Sitting	Child	2.75
106A	2	Sitting	Child	32.5
106A	3	Sitting	Child	16
106A	4	Sitting	Child	38.25
106A	5	Sitting	Child	19
106A	6	Sitting	Child	25
106A	7	Sitting	Child	21
106A	1	Tablet + watching movie	Child	14
106A	2	Tablet + watching movie	Child	0
106A	3	Tablet + watching movie	Child	0
106A	4	Tablet + watching movie	Child	0
106A	5	Tablet + watching movie	Child	0.25
106A	6	Tablet + watching movie	Child	0
106A	7	Tablet + watching movie	Child	0
106A	1	Standing	Child	4.75
106A	2	Standing	Child	20
106A	3	Standing	Child	24
106A	4	Standing	Child	59.25
106A	5	Standing	Child	91.5
106A	6	Standing	Child	6
106A	7	Standing	Child	10.5
106A	1	Lying	Child	0.5
106A	2	Lying	Child	3
106A	3	Lying	Child	0
106A	4	Lying	Child	1.25
106A	5	Lying	Child	0
106A	6	Lying	Child	0
106A	7	Lying	Child	2
106A	1	Tablet	Child	0
106A	2	Tablet	Child	0
106A	3	Tablet	Child	13.75
106A	4	Tablet	Child	0
106A	5	Tablet	Child	0
106A	6	Tablet	Child	0
106A	7	Tablet	Child	0
106A	1	Watching movie	Child	0
106A	2	Watching movie	Child	0
106A	3	Watching movie	Child	0
106A	4	Watching movie	Child	0
106A	5	Watching movie	Child	0
106A	6	Watching movie	Child	0
106A	7	Watching movie	Child	4.5
107A	1	Drawing/writing	Child	164.5
107A	2	Drawing/writing	Child	58.75
107A	3	Drawing/writing	Child	180.5
107A	4	Drawing/writing	Child	146.75
107A	5	Drawing/writing	Child	94.5
107A	6	Drawing/writing	Child	68
107A	7	Drawing/writing	Child	49.25
107A	1	Gaming	Child	0
107A	2	Gaming	Child	0
107A	3	Gaming	Child	12.5
107A	4	Gaming	Child	7.5
107A	5	Gaming	Child	0
107A	6	Gaming	Child	1.25
107A	7	Gaming	Child	0
107A	1	Dancing	Child	614.75
107A	2	Dancing	Child	939.25
107A	3	Dancing	Child	960.5
107A	4	Dancing	Child	469.25
107A	5	Dancing	Child	796.5
107A	6	Dancing	Child	866.25
107A	7	Dancing	Child	292.75
107A	1	Sitting	Child	0
107A	2	Sitting	Child	0
107A	3	Sitting	Child	0
107A	4	Sitting	Child	0
107A	5	Sitting	Child	0
107A	6	Sitting	Child	0
107A	7	Sitting	Child	0
107A	1	Tablet + watching movie	Child	0
107A	2	Tablet + watching movie	Child	0
107A	3	Tablet + watching movie	Child	0
107A	4	Tablet + watching movie	Child	0
107A	5	Tablet + watching movie	Child	0
107A	6	Tablet + watching movie	Child	23
107A	7	Tablet + watching movie	Child	46.25
107A	1	Standing	Child	2.25
107A	2	Standing	Child	1
107A	3	Standing	Child	0
107A	4	Standing	Child	0
107A	5	Standing	Child	18.5
107A	6	Standing	Child	9.25
107A	7	Standing	Child	11
107A	1	Lying	Child	4.5
107A	2	Lying	Child	4.75
107A	3	Lying	Child	55
107A	4	Lying	Child	33
107A	5	Lying	Child	0
107A	6	Lying	Child	12.25
107A	7	Lying	Child	12.5
107A	1	Tablet	Child	29.5
107A	2	Tablet	Child	12.25
107A	3	Tablet	Child	17.5
107A	4	Tablet	Child	1.25
107A	5	Tablet	Child	4.5
107A	6	Tablet	Child	0
107A	7	Tablet	Child	0
107A	1	Watching movie	Child	0
107A	2	Watching movie	Child	0
107A	3	Watching movie	Child	0
107A	4	Watching movie	Child	0
107A	5	Watching movie	Child	0
107A	6	Watching movie	Child	0
107A	7	Watching movie	Child	0
108A	1	Drawing/writing	Child	0
108A	2	Drawing/writing	Child	0
108A	3	Drawing/writing	Child	1.25
108A	4	Drawing/writing	Child	4.25
108A	5	Drawing/writing	Child	2
108A	6	Drawing/writing	Child	0
108A	7	Drawing/writing	Child	0
108A	1	Gaming	Child	0
108A	2	Gaming	Child	0
108A	3	Gaming	Child	0
108A	4	Gaming	Child	0
108A	5	Gaming	Child	0
108A	6	Gaming	Child	0
108A	7	Gaming	Child	0
108A	1	Dancing	Child	1272
108A	2	Dancing	Child	831.25
108A	3	Dancing	Child	265.5
108A	4	Dancing	Child	172.5
108A	5	Dancing	Child	121
108A	6	Dancing	Child	512.75
108A	7	Dancing	Child	624.25
108A	1	Sitting	Child	0
108A	2	Sitting	Child	0
108A	3	Sitting	Child	0
108A	4	Sitting	Child	0
108A	5	Sitting	Child	0
108A	6	Sitting	Child	16.5
108A	7	Sitting	Child	91
108A	1	Tablet + watching movie	Child	0
108A	2	Tablet + watching movie	Child	11
108A	3	Tablet + watching movie	Child	0.5
108A	4	Tablet + watching movie	Child	8
108A	5	Tablet + watching movie	Child	0
108A	6	Tablet + watching movie	Child	12
108A	7	Tablet + watching movie	Child	12.5
108A	1	Standing	Child	0
108A	2	Standing	Child	0
108A	3	Standing	Child	0
108A	4	Standing	Child	0
108A	5	Standing	Child	0
108A	6	Standing	Child	0
108A	7	Standing	Child	0
108A	1	Lying	Child	0
108A	2	Lying	Child	0
108A	3	Lying	Child	0
108A	4	Lying	Child	0
108A	5	Lying	Child	0
108A	6	Lying	Child	0
108A	7	Lying	Child	0
108A	1	Tablet	Child	0
108A	2	Tablet	Child	0
108A	3	Tablet	Child	0
108A	4	Tablet	Child	1.5
108A	5	Tablet	Child	0
108A	6	Tablet	Child	0
108A	7	Tablet	Child	0
108A	1	Watching movie	Child	0
108A	2	Watching movie	Child	1.25
108A	3	Watching movie	Child	0
108A	4	Watching movie	Child	0
108A	5	Watching movie	Child	0
108A	6	Watching movie	Child	0
108A	7	Watching movie	Child	35.25
109A	1	Drawing/writing	Child	0
109A	2	Drawing/writing	Child	7.75
109A	3	Drawing/writing	Child	3
109A	4	Drawing/writing	Child	0
109A	5	Drawing/writing	Child	0
109A	6	Drawing/writing	Child	11.5
109A	7	Drawing/writing	Child	0
109A	1	Gaming	Child	0
109A	2	Gaming	Child	11.5
109A	3	Gaming	Child	0
109A	4	Gaming	Child	0
109A	5	Gaming	Child	1.75
109A	6	Gaming	Child	0
109A	7	Gaming	Child	0
109A	1	Dancing	Child	999999999999
109A	2	Dancing	Child	999999999999
109A	3	Dancing	Child	999999999999
109A	4	Dancing	Child	999999999999
109A	5	Dancing	Child	999999999999
109A	6	Dancing	Child	999999999999
109A	7	Dancing	Child	999999999999
109A	1	Sitting	Child	43.25
109A	2	Sitting	Child	69.25
109A	3	Sitting	Child	36
109A	4	Sitting	Child	44
109A	5	Sitting	Child	104
109A	6	Sitting	Child	69.75
109A	7	Sitting	Child	54.5
109A	1	Tablet + watching movie	Child	16.25
109A	2	Tablet + watching movie	Child	6
109A	3	Tablet + watching movie	Child	0
109A	4	Tablet + watching movie	Child	24.75
109A	5	Tablet + watching movie	Child	11.75
109A	6	Tablet + watching movie	Child	58.75
109A	7	Tablet + watching movie	Child	57
109A	1	Standing	Child	3.25
109A	2	Standing	Child	2.25
109A	3	Standing	Child	22.75
109A	4	Standing	Child	29
109A	5	Standing	Child	9.25
109A	6	Standing	Child	0
109A	7	Standing	Child	1.25
109A	1	Lying	Child	5.5
109A	2	Lying	Child	87.75
109A	3	Lying	Child	0
109A	4	Lying	Child	0
109A	5	Lying	Child	0
109A	6	Lying	Child	0
109A	7	Lying	Child	11.5
109A	1	Tablet	Child	0
109A	2	Tablet	Child	0
109A	3	Tablet	Child	0
109A	4	Tablet	Child	0
109A	5	Tablet	Child	0
109A	6	Tablet	Child	17.75
109A	7	Tablet	Child	0
109A	1	Watching movie	Child	0
109A	2	Watching movie	Child	0
109A	3	Watching movie	Child	0
109A	4	Watching movie	Child	0
109A	5	Watching movie	Child	0
109A	6	Watching movie	Child	35.5
109A	7	Watching movie	Child	999999999999
110A	1	Drawing/writing	Child	20.5
110A	2	Drawing/writing	Child	101.25
110A	3	Drawing/writing	Child	14.75
110A	4	Drawing/writing	Child	10.75
110A	5	Drawing/writing	Child	10.25
110A	6	Drawing/writing	Child	8.5
110A	7	Drawing/writing	Child	10
110A	1	Gaming	Child	11.75
110A	2	Gaming	Child	4
110A	3	Gaming	Child	14.25
110A	4	Gaming	Child	22.75
110A	5	Gaming	Child	0
110A	6	Gaming	Child	0
110A	7	Gaming	Child	12.5
110A	1	Dancing	Child	770.75
110A	2	Dancing	Child	258
110A	3	Dancing	Child	21.75
110A	4	Dancing	Child	36.5
110A	5	Dancing	Child	88.75
110A	6	Dancing	Child	154.5
110A	7	Dancing	Child	5.25
110A	1	Sitting	Child	29.75
110A	2	Sitting	Child	2.75
110A	3	Sitting	Child	13.25
110A	4	Sitting	Child	4.75
110A	5	Sitting	Child	0
110A	6	Sitting	Child	62.75
110A	7	Sitting	Child	12.75
110A	1	Tablet + watching movie	Child	47.5
110A	2	Tablet + watching movie	Child	0
110A	3	Tablet + watching movie	Child	21.75
110A	4	Tablet + watching movie	Child	11.25
110A	5	Tablet + watching movie	Child	2.5
110A	6	Tablet + watching movie	Child	0
110A	7	Tablet + watching movie	Child	12
110A	1	Standing	Child	3.5
110A	2	Standing	Child	0
110A	3	Standing	Child	0
110A	4	Standing	Child	16.25
110A	5	Standing	Child	32.75
110A	6	Standing	Child	0
110A	7	Standing	Child	0
110A	1	Lying	Child	91.75
110A	2	Lying	Child	60.75
110A	3	Lying	Child	3.75
110A	4	Lying	Child	0
110A	5	Lying	Child	30.5
110A	6	Lying	Child	292
110A	7	Lying	Child	4.25
110A	1	Tablet	Child	0
110A	2	Tablet	Child	47.25
110A	3	Tablet	Child	0
110A	4	Tablet	Child	0
110A	5	Tablet	Child	0
110A	6	Tablet	Child	10.5
110A	7	Tablet	Child	999999999999
110A	1	Watching movie	Child	11
110A	2	Watching movie	Child	17.75
110A	3	Watching movie	Child	11.25
110A	4	Watching movie	Child	30.5
110A	5	Watching movie	Child	133.5
110A	6	Watching movie	Child	13.5
110A	7	Watching movie	Child	0
111A	1	Drawing/writing	Child	51.75
111A	2	Drawing/writing	Child	1.5
111A	3	Drawing/writing	Child	15.5
111A	4	Drawing/writing	Child	41.25
111A	5	Drawing/writing	Child	7.5
111A	6	Drawing/writing	Child	46.25
111A	7	Drawing/writing	Child	20.5
111A	1	Gaming	Child	0.75
111A	2	Gaming	Child	24.25
111A	3	Gaming	Child	3.5
111A	4	Gaming	Child	6.5
111A	5	Gaming	Child	0
111A	6	Gaming	Child	79.75
111A	7	Gaming	Child	0
111A	1	Dancing	Child	739.5
111A	2	Dancing	Child	1326
111A	3	Dancing	Child	946
111A	4	Dancing	Child	409.5
111A	5	Dancing	Child	513
111A	6	Dancing	Child	792.75
111A	7	Dancing	Child	792.75
111A	1	Sitting	Child	20.75
111A	2	Sitting	Child	19.25
111A	3	Sitting	Child	10.5
111A	4	Sitting	Child	37.75
111A	5	Sitting	Child	35.5
111A	6	Sitting	Child	36.25
111A	7	Sitting	Child	33
111A	1	Tablet + watching movie	Child	0
111A	2	Tablet + watching movie	Child	0
111A	3	Tablet + watching movie	Child	40.5
111A	4	Tablet + watching movie	Child	0
111A	5	Tablet + watching movie	Child	0
111A	6	Tablet + watching movie	Child	0
111A	7	Tablet + watching movie	Child	39.25
111A	1	Standing	Child	40
111A	2	Standing	Child	60
111A	3	Standing	Child	23
111A	4	Standing	Child	7.75
111A	5	Standing	Child	65.25
111A	6	Standing	Child	14.75
111A	7	Standing	Child	12
111A	1	Lying	Child	0
111A	2	Lying	Child	38.5
111A	3	Lying	Child	104
111A	4	Lying	Child	2.75
111A	5	Lying	Child	1
111A	6	Lying	Child	3
111A	7	Lying	Child	999999999999
111A	1	Tablet	Child	151.5
111A	2	Tablet	Child	21
111A	3	Tablet	Child	21.25
111A	4	Tablet	Child	51.75
111A	5	Tablet	Child	27.75
111A	6	Tablet	Child	0
111A	7	Tablet	Child	84
111A	1	Watching movie	Child	0
111A	2	Watching movie	Child	33.5
111A	3	Watching movie	Child	103.25
111A	4	Watching movie	Child	16
111A	5	Watching movie	Child	130.25
111A	6	Watching movie	Child	75.25
111A	7	Watching movie	Child	228.25
112A	1	Drawing/writing	Child	0
112A	2	Drawing/writing	Child	0
112A	3	Drawing/writing	Child	0
112A	4	Drawing/writing	Child	0
112A	5	Drawing/writing	Child	0
112A	6	Drawing/writing	Child	0
112A	7	Drawing/writing	Child	0
112A	1	Gaming	Child	7.75
112A	2	Gaming	Child	0
112A	3	Gaming	Child	11
112A	4	Gaming	Child	0
112A	5	Gaming	Child	5.75
112A	6	Gaming	Child	6.5
112A	7	Gaming	Child	0
112A	1	Dancing	Child	470.5
112A	2	Dancing	Child	136.75
112A	3	Dancing	Child	80.25
112A	4	Dancing	Child	0.5
112A	5	Dancing	Child	35.75
112A	6	Dancing	Child	453.25
112A	7	Dancing	Child	21.5
112A	1	Sitting	Child	0
112A	2	Sitting	Child	18.75
112A	3	Sitting	Child	55.75
112A	4	Sitting	Child	12.5
112A	5	Sitting	Child	0
112A	6	Sitting	Child	0
112A	7	Sitting	Child	0.25
112A	1	Tablet + watching movie	Child	0
112A	2	Tablet + watching movie	Child	0
112A	3	Tablet + watching movie	Child	0
112A	4	Tablet + watching movie	Child	7.5
112A	5	Tablet + watching movie	Child	0
112A	6	Tablet + watching movie	Child	0
112A	7	Tablet + watching movie	Child	1
112A	1	Standing	Child	2.5
112A	2	Standing	Child	7
112A	3	Standing	Child	14.25
112A	4	Standing	Child	40.75
112A	5	Standing	Child	14.25
112A	6	Standing	Child	0.5
112A	7	Standing	Child	1
112A	1	Lying	Child	95.25
112A	2	Lying	Child	66.5
112A	3	Lying	Child	0.5
112A	4	Lying	Child	5.5
112A	5	Lying	Child	0
112A	6	Lying	Child	1.75
112A	7	Lying	Child	22
112A	1	Tablet	Child	1.25
112A	2	Tablet	Child	0
112A	3	Tablet	Child	45.5
112A	4	Tablet	Child	58.25
112A	5	Tablet	Child	20
112A	6	Tablet	Child	26
112A	7	Tablet	Child	12.75
112A	1	Watching movie	Child	0
112A	2	Watching movie	Child	5.5
112A	3	Watching movie	Child	1.75
112A	4	Watching movie	Child	0
112A	5	Watching movie	Child	0
112A	6	Watching movie	Child	5
112A	7	Watching movie	Child	1.25
113A	1	Drawing/writing	Child	0
113A	2	Drawing/writing	Child	0
113A	3	Drawing/writing	Child	0
113A	4	Drawing/writing	Child	0
113A	5	Drawing/writing	Child	0
113A	6	Drawing/writing	Child	0
113A	7	Drawing/writing	Child	0
113A	1	Gaming	Child	0
113A	2	Gaming	Child	0
113A	3	Gaming	Child	0
113A	4	Gaming	Child	0
113A	5	Gaming	Child	0
113A	6	Gaming	Child	0
113A	7	Gaming	Child	0
113A	1	Dancing	Child	999999999999
113A	2	Dancing	Child	999999999999
113A	3	Dancing	Child	999999999999
113A	4	Dancing	Child	999999999999
113A	5	Dancing	Child	999999999999
113A	6	Dancing	Child	454
113A	7	Dancing	Child	367.25
113A	1	Sitting	Child	0
113A	2	Sitting	Child	0
113A	3	Sitting	Child	0
113A	4	Sitting	Child	0
113A	5	Sitting	Child	0.25
113A	6	Sitting	Child	0
113A	7	Sitting	Child	0
113A	1	Tablet + watching movie	Child	4
113A	2	Tablet + watching movie	Child	0
113A	3	Tablet + watching movie	Child	0
113A	4	Tablet + watching movie	Child	0
113A	5	Tablet + watching movie	Child	0
113A	6	Tablet + watching movie	Child	0
113A	7	Tablet + watching movie	Child	13.75
113A	1	Standing	Child	0
113A	2	Standing	Child	0
113A	3	Standing	Child	0
113A	4	Standing	Child	0
113A	5	Standing	Child	0
113A	6	Standing	Child	0
113A	7	Standing	Child	0
113A	1	Lying	Child	0
113A	2	Lying	Child	0
113A	3	Lying	Child	0
113A	4	Lying	Child	0
113A	5	Lying	Child	0
113A	6	Lying	Child	0
113A	7	Lying	Child	0
113A	1	Tablet	Child	0
113A	2	Tablet	Child	0
113A	3	Tablet	Child	0
113A	4	Tablet	Child	0
113A	5	Tablet	Child	0
113A	6	Tablet	Child	0
113A	7	Tablet	Child	0
113A	1	Watching movie	Child	0
113A	2	Watching movie	Child	1.5
113A	3	Watching movie	Child	0
113A	4	Watching movie	Child	0
113A	5	Watching movie	Child	0
113A	6	Watching movie	Child	0
113A	7	Watching movie	Child	0
114A	1	Drawing/writing	Child	0
114A	2	Drawing/writing	Child	0
114A	3	Drawing/writing	Child	0.75
114A	4	Drawing/writing	Child	3
114A	5	Drawing/writing	Child	0
114A	6	Drawing/writing	Child	0
114A	7	Drawing/writing	Child	0
114A	1	Gaming	Child	0
114A	2	Gaming	Child	0
114A	3	Gaming	Child	0
114A	4	Gaming	Child	0
114A	5	Gaming	Child	0
114A	6	Gaming	Child	0
114A	7	Gaming	Child	0
114A	1	Dancing	Child	157.75
114A	2	Dancing	Child	929.75
114A	3	Dancing	Child	912.25
114A	4	Dancing	Child	593.25
114A	5	Dancing	Child	217.25
114A	6	Dancing	Child	470
114A	7	Dancing	Child	467.25
114A	1	Sitting	Child	0
114A	2	Sitting	Child	0
114A	3	Sitting	Child	0
114A	4	Sitting	Child	0
114A	5	Sitting	Child	0
114A	6	Sitting	Child	0
114A	7	Sitting	Child	0
114A	1	Tablet + watching movie	Child	13.25
114A	2	Tablet + watching movie	Child	0
114A	3	Tablet + watching movie	Child	0
114A	4	Tablet + watching movie	Child	0
114A	5	Tablet + watching movie	Child	0
114A	6	Tablet + watching movie	Child	0
114A	7	Tablet + watching movie	Child	0
114A	1	Standing	Child	0
114A	2	Standing	Child	0
114A	3	Standing	Child	0
114A	4	Standing	Child	0
114A	5	Standing	Child	0
114A	6	Standing	Child	0
114A	7	Standing	Child	0
114A	1	Lying	Child	21
114A	2	Lying	Child	0
114A	3	Lying	Child	3.25
114A	4	Lying	Child	0.75
114A	5	Lying	Child	0
114A	6	Lying	Child	10.5
114A	7	Lying	Child	15.75
114A	1	Tablet	Child	0
114A	2	Tablet	Child	6.25
114A	3	Tablet	Child	0
114A	4	Tablet	Child	7.75
114A	5	Tablet	Child	1.25
114A	6	Tablet	Child	5.5
114A	7	Tablet	Child	1
114A	1	Watching movie	Child	0
114A	2	Watching movie	Child	6.25
114A	3	Watching movie	Child	0
114A	4	Watching movie	Child	0
114A	5	Watching movie	Child	0
114A	6	Watching movie	Child	0
114A	7	Watching movie	Child	0
115A	1	Drawing/writing	Child	0
115A	2	Drawing/writing	Child	0
115A	3	Drawing/writing	Child	2.75
115A	4	Drawing/writing	Child	0
115A	5	Drawing/writing	Child	0.75
115A	6	Drawing/writing	Child	3
115A	7	Drawing/writing	Child	2.5
115A	1	Gaming	Child	0
115A	2	Gaming	Child	0
115A	3	Gaming	Child	7.5
115A	4	Gaming	Child	3.75
115A	5	Gaming	Child	0
115A	6	Gaming	Child	0
115A	7	Gaming	Child	0
115A	1	Dancing	Child	293
115A	2	Dancing	Child	439.25
115A	3	Dancing	Child	598.75
115A	4	Dancing	Child	636.75
115A	5	Dancing	Child	243.75
115A	6	Dancing	Child	149
115A	7	Dancing	Child	24
115A	1	Sitting	Child	0
115A	2	Sitting	Child	0
115A	3	Sitting	Child	0
115A	4	Sitting	Child	0
115A	5	Sitting	Child	0
115A	6	Sitting	Child	0
115A	7	Sitting	Child	0
115A	1	Tablet + watching movie	Child	2.25
115A	2	Tablet + watching movie	Child	0
115A	3	Tablet + watching movie	Child	0
115A	4	Tablet + watching movie	Child	0
115A	5	Tablet + watching movie	Child	2
115A	6	Tablet + watching movie	Child	0
115A	7	Tablet + watching movie	Child	0
115A	1	Standing	Child	3.25
115A	2	Standing	Child	0
115A	3	Standing	Child	10
115A	4	Standing	Child	11.75
115A	5	Standing	Child	16
115A	6	Standing	Child	41
115A	7	Standing	Child	8.25
115A	1	Lying	Child	0
115A	2	Lying	Child	0
115A	3	Lying	Child	0
115A	4	Lying	Child	0
115A	5	Lying	Child	0
115A	6	Lying	Child	4
115A	7	Lying	Child	0
115A	1	Tablet	Child	2
115A	2	Tablet	Child	0
115A	3	Tablet	Child	0
115A	4	Tablet	Child	24.5
115A	5	Tablet	Child	0
115A	6	Tablet	Child	0
115A	7	Tablet	Child	19.25
115A	1	Watching movie	Child	13
115A	2	Watching movie	Child	0
115A	3	Watching movie	Child	0
115A	4	Watching movie	Child	0.75
115A	5	Watching movie	Child	3.75
115A	6	Watching movie	Child	14.75
115A	7	Watching movie	Child	10.75
116A	1	Drawing/writing	Child	0
116A	2	Drawing/writing	Child	0
116A	3	Drawing/writing	Child	0.75
116A	4	Drawing/writing	Child	11
116A	5	Drawing/writing	Child	0
116A	6	Drawing/writing	Child	1.5
116A	7	Drawing/writing	Child	0
116A	1	Gaming	Child	0
116A	2	Gaming	Child	0
116A	3	Gaming	Child	0
116A	4	Gaming	Child	61
116A	5	Gaming	Child	18.75
116A	6	Gaming	Child	0
116A	7	Gaming	Child	36.5
116A	1	Dancing	Child	494.5
116A	2	Dancing	Child	167.75
116A	3	Dancing	Child	1499.5
116A	4	Dancing	Child	482.25
116A	5	Dancing	Child	614.75
116A	6	Dancing	Child	383.75
116A	7	Dancing	Child	182.25
116A	1	Sitting	Child	29.75
116A	2	Sitting	Child	0.25
116A	3	Sitting	Child	0
116A	4	Sitting	Child	1.25
116A	5	Sitting	Child	3.5
116A	6	Sitting	Child	0
116A	7	Sitting	Child	0
116A	1	Tablet + watching movie	Child	0
116A	2	Tablet + watching movie	Child	0
116A	3	Tablet + watching movie	Child	19.25
116A	4	Tablet + watching movie	Child	0
116A	5	Tablet + watching movie	Child	0
116A	6	Tablet + watching movie	Child	0
116A	7	Tablet + watching movie	Child	0
116A	1	Standing	Child	30.75
116A	2	Standing	Child	4.5
116A	3	Standing	Child	4.25
116A	4	Standing	Child	4.75
116A	5	Standing	Child	1.25
116A	6	Standing	Child	22.5
116A	7	Standing	Child	37.75
116A	1	Lying	Child	0
116A	2	Lying	Child	0
116A	3	Lying	Child	0
116A	4	Lying	Child	0
116A	5	Lying	Child	0
116A	6	Lying	Child	32
116A	7	Lying	Child	11
116A	1	Tablet	Child	0
116A	2	Tablet	Child	1
116A	3	Tablet	Child	0
116A	4	Tablet	Child	0
116A	5	Tablet	Child	0.5
116A	6	Tablet	Child	10.75
116A	7	Tablet	Child	20.75
116A	1	Watching movie	Child	6.25
116A	2	Watching movie	Child	0
116A	3	Watching movie	Child	0
116A	4	Watching movie	Child	0
116A	5	Watching movie	Child	0
116A	6	Watching movie	Child	0
116A	7	Watching movie	Child	1.25
117A	1	Drawing/writing	Child	0
117A	2	Drawing/writing	Child	0
117A	3	Drawing/writing	Child	0
117A	4	Drawing/writing	Child	0
117A	5	Drawing/writing	Child	0
117A	6	Drawing/writing	Child	0
117A	7	Drawing/writing	Child	0
117A	1	Gaming	Child	0
117A	2	Gaming	Child	0.25
117A	3	Gaming	Child	0
117A	4	Gaming	Child	0
117A	5	Gaming	Child	0
117A	6	Gaming	Child	0
117A	7	Gaming	Child	0
117A	1	Dancing	Child	309
117A	2	Dancing	Child	196.25
117A	3	Dancing	Child	354.5
117A	4	Dancing	Child	212.5
117A	5	Dancing	Child	344.5
117A	6	Dancing	Child	244.5
117A	7	Dancing	Child	1122.75
117A	1	Sitting	Child	0
117A	2	Sitting	Child	0
117A	3	Sitting	Child	14.5
117A	4	Sitting	Child	0
117A	5	Sitting	Child	0
117A	6	Sitting	Child	0
117A	7	Sitting	Child	11.5
117A	1	Tablet + watching movie	Child	0
117A	2	Tablet + watching movie	Child	0
117A	3	Tablet + watching movie	Child	0
117A	4	Tablet + watching movie	Child	0
117A	5	Tablet + watching movie	Child	0
117A	6	Tablet + watching movie	Child	0
117A	7	Tablet + watching movie	Child	0
117A	1	Standing	Child	13.5
117A	2	Standing	Child	2.75
117A	3	Standing	Child	0
117A	4	Standing	Child	7.25
117A	5	Standing	Child	47.75
117A	6	Standing	Child	3
117A	7	Standing	Child	4.25
117A	1	Lying	Child	0
117A	2	Lying	Child	0
117A	3	Lying	Child	0
117A	4	Lying	Child	0
117A	5	Lying	Child	0
117A	6	Lying	Child	0
117A	7	Lying	Child	6
117A	1	Tablet	Child	6
117A	2	Tablet	Child	3.25
117A	3	Tablet	Child	0
117A	4	Tablet	Child	0
117A	5	Tablet	Child	6.5
117A	6	Tablet	Child	1.25
117A	7	Tablet	Child	0
117A	1	Watching movie	Child	0
117A	2	Watching movie	Child	0
117A	3	Watching movie	Child	0
117A	4	Watching movie	Child	19.75
117A	5	Watching movie	Child	0
117A	6	Watching movie	Child	0
117A	7	Watching movie	Child	0
118A	1	Drawing/writing	Child	2.75
118A	2	Drawing/writing	Child	25.25
118A	3	Drawing/writing	Child	0
118A	4	Drawing/writing	Child	17.5
118A	5	Drawing/writing	Child	8
118A	6	Drawing/writing	Child	27
118A	7	Drawing/writing	Child	11
118A	1	Gaming	Child	7.25
118A	2	Gaming	Child	1.75
118A	3	Gaming	Child	0.75
118A	4	Gaming	Child	0
118A	5	Gaming	Child	28.75
118A	6	Gaming	Child	64.75
118A	7	Gaming	Child	24.75
118A	1	Dancing	Child	85
118A	2	Dancing	Child	81.5
118A	3	Dancing	Child	80.5
118A	4	Dancing	Child	81
118A	5	Dancing	Child	101
118A	6	Dancing	Child	70.25
118A	7	Dancing	Child	70.25
118A	1	Sitting	Child	27
118A	2	Sitting	Child	43.25
118A	3	Sitting	Child	13
118A	4	Sitting	Child	15
118A	5	Sitting	Child	16.25
118A	6	Sitting	Child	21
118A	7	Sitting	Child	37.25
118A	1	Tablet + watching movie	Child	0
118A	2	Tablet + watching movie	Child	0
118A	3	Tablet + watching movie	Child	0
118A	4	Tablet + watching movie	Child	5.75
118A	5	Tablet + watching movie	Child	0
118A	6	Tablet + watching movie	Child	5.75
118A	7	Tablet + watching movie	Child	0
118A	1	Standing	Child	0
118A	2	Standing	Child	0
118A	3	Standing	Child	0.5
118A	4	Standing	Child	1
118A	5	Standing	Child	1.5
118A	6	Standing	Child	0
118A	7	Standing	Child	0
118A	1	Lying	Child	0
118A	2	Lying	Child	0
118A	3	Lying	Child	150
118A	4	Lying	Child	0
118A	5	Lying	Child	0
118A	6	Lying	Child	0
118A	7	Lying	Child	0
118A	1	Tablet	Child	0
118A	2	Tablet	Child	0
118A	3	Tablet	Child	0
118A	4	Tablet	Child	0
118A	5	Tablet	Child	0
118A	6	Tablet	Child	0
118A	7	Tablet	Child	11.5
118A	1	Watching movie	Child	5
118A	2	Watching movie	Child	22.75
118A	3	Watching movie	Child	23.25
118A	4	Watching movie	Child	0
118A	5	Watching movie	Child	9
118A	6	Watching movie	Child	10
118A	7	Watching movie	Child	15.25
119A	1	Drawing/writing	Child	0
119A	2	Drawing/writing	Child	2
119A	3	Drawing/writing	Child	0
119A	4	Drawing/writing	Child	0
119A	5	Drawing/writing	Child	2.75
119A	6	Drawing/writing	Child	0
119A	7	Drawing/writing	Child	0.25
119A	1	Gaming	Child	0
119A	2	Gaming	Child	0
119A	3	Gaming	Child	12
119A	4	Gaming	Child	0
119A	5	Gaming	Child	0
119A	6	Gaming	Child	0
119A	7	Gaming	Child	0
119A	1	Dancing	Child	999999999999
119A	2	Dancing	Child	999999999999
119A	3	Dancing	Child	999999999999
119A	4	Dancing	Child	999999999999
119A	5	Dancing	Child	999999999999
119A	6	Dancing	Child	999999999999
119A	7	Dancing	Child	999999999999
119A	1	Sitting	Child	6.5
119A	2	Sitting	Child	0
119A	3	Sitting	Child	6
119A	4	Sitting	Child	25.25
119A	5	Sitting	Child	7
119A	6	Sitting	Child	0
119A	7	Sitting	Child	0
119A	1	Tablet + watching movie	Child	0
119A	2	Tablet + watching movie	Child	0
119A	3	Tablet + watching movie	Child	0
119A	4	Tablet + watching movie	Child	0
119A	5	Tablet + watching movie	Child	0
119A	6	Tablet + watching movie	Child	0
119A	7	Tablet + watching movie	Child	0
119A	1	Standing	Child	0
119A	2	Standing	Child	0
119A	3	Standing	Child	1.5
119A	4	Standing	Child	0
119A	5	Standing	Child	0
119A	6	Standing	Child	0.75
119A	7	Standing	Child	0
119A	1	Lying	Child	0
119A	2	Lying	Child	6.75
119A	3	Lying	Child	0
119A	4	Lying	Child	0
119A	5	Lying	Child	0
119A	6	Lying	Child	0
119A	7	Lying	Child	0
119A	1	Tablet	Child	0
119A	2	Tablet	Child	0
119A	3	Tablet	Child	0
119A	4	Tablet	Child	3.5
119A	5	Tablet	Child	0
119A	6	Tablet	Child	0
119A	7	Tablet	Child	6.75
119A	1	Watching movie	Child	0
119A	2	Watching movie	Child	2
119A	3	Watching movie	Child	0
119A	4	Watching movie	Child	0
119A	5	Watching movie	Child	12
119A	6	Watching movie	Child	0
119A	7	Watching movie	Child	0
120A	1	Drawing/writing	Child	0
120A	2	Drawing/writing	Child	0
120A	3	Drawing/writing	Child	0
120A	4	Drawing/writing	Child	20
120A	5	Drawing/writing	Child	0
120A	6	Drawing/writing	Child	11.5
120A	7	Drawing/writing	Child	2.25
120A	1	Gaming	Child	0
120A	2	Gaming	Child	0
120A	3	Gaming	Child	0
120A	4	Gaming	Child	0
120A	5	Gaming	Child	0
120A	6	Gaming	Child	3.75
120A	7	Gaming	Child	0.25
120A	1	Dancing	Child	103.5
120A	2	Dancing	Child	167.5
120A	3	Dancing	Child	173.75
120A	4	Dancing	Child	123
120A	5	Dancing	Child	143.5
120A	6	Dancing	Child	168.5
120A	7	Dancing	Child	177.5
120A	1	Sitting	Child	0
120A	2	Sitting	Child	0
120A	3	Sitting	Child	0
120A	4	Sitting	Child	0
120A	5	Sitting	Child	6
120A	6	Sitting	Child	0
120A	7	Sitting	Child	27.75
120A	1	Tablet + watching movie	Child	0
120A	2	Tablet + watching movie	Child	0
120A	3	Tablet + watching movie	Child	1.25
120A	4	Tablet + watching movie	Child	16
120A	5	Tablet + watching movie	Child	0
120A	6	Tablet + watching movie	Child	0
120A	7	Tablet + watching movie	Child	0
120A	1	Standing	Child	0
120A	2	Standing	Child	0
120A	3	Standing	Child	0
120A	4	Standing	Child	0
120A	5	Standing	Child	10.75
120A	6	Standing	Child	0.5
120A	7	Standing	Child	0
120A	1	Lying	Child	0
120A	2	Lying	Child	0
120A	3	Lying	Child	0
120A	4	Lying	Child	0
120A	5	Lying	Child	0
120A	6	Lying	Child	0
120A	7	Lying	Child	0
120A	1	Tablet	Child	7
120A	2	Tablet	Child	0.5
120A	3	Tablet	Child	0
120A	4	Tablet	Child	0
120A	5	Tablet	Child	0
120A	6	Tablet	Child	0
120A	7	Tablet	Child	0
120A	1	Watching movie	Child	0
120A	2	Watching movie	Child	0
120A	3	Watching movie	Child	0
120A	4	Watching movie	Child	0
120A	5	Watching movie	Child	5.75
120A	6	Watching movie	Child	0
120A	7	Watching movie	Child	6.5
121A	1	Drawing/writing	Child	1.25
121A	2	Drawing/writing	Child	0
121A	3	Drawing/writing	Child	0
121A	4	Drawing/writing	Child	10.75
121A	5	Drawing/writing	Child	0.75
121A	6	Drawing/writing	Child	5.75
121A	7	Drawing/writing	Child	1.25
121A	1	Gaming	Child	0
121A	2	Gaming	Child	2.5
121A	3	Gaming	Child	0
121A	4	Gaming	Child	0
121A	5	Gaming	Child	0
121A	6	Gaming	Child	10.75
121A	7	Gaming	Child	4
121A	1	Dancing	Child	96.25
121A	2	Dancing	Child	41
121A	3	Dancing	Child	98
121A	4	Dancing	Child	115.75
121A	5	Dancing	Child	92
121A	6	Dancing	Child	15.5
121A	7	Dancing	Child	12.25
121A	1	Sitting	Child	0
121A	2	Sitting	Child	18
121A	3	Sitting	Child	0
121A	4	Sitting	Child	1.5
121A	5	Sitting	Child	5.75
121A	6	Sitting	Child	14.25
121A	7	Sitting	Child	0
121A	1	Tablet + watching movie	Child	0
121A	2	Tablet + watching movie	Child	0
121A	3	Tablet + watching movie	Child	26.25
121A	4	Tablet + watching movie	Child	0
121A	5	Tablet + watching movie	Child	0
121A	6	Tablet + watching movie	Child	30.75
121A	7	Tablet + watching movie	Child	1.5
121A	1	Standing	Child	3.5
121A	2	Standing	Child	1
121A	3	Standing	Child	9.25
121A	4	Standing	Child	0
121A	5	Standing	Child	1.5
121A	6	Standing	Child	6
121A	7	Standing	Child	29.5
121A	1	Lying	Child	0
121A	2	Lying	Child	0
121A	3	Lying	Child	21.5
121A	4	Lying	Child	0
121A	5	Lying	Child	0
121A	6	Lying	Child	0
121A	7	Lying	Child	0
121A	1	Tablet	Child	0
121A	2	Tablet	Child	0
121A	3	Tablet	Child	0
121A	4	Tablet	Child	21.5
121A	5	Tablet	Child	3.5
121A	6	Tablet	Child	0
121A	7	Tablet	Child	0
121A	1	Watching movie	Child	0.5
121A	2	Watching movie	Child	0
121A	3	Watching movie	Child	0
121A	4	Watching movie	Child	0
121A	5	Watching movie	Child	2.5
121A	6	Watching movie	Child	0
121A	7	Watching movie	Child	7
122A	1	Drawing/writing	Child	0
122A	2	Drawing/writing	Child	0
122A	3	Drawing/writing	Child	0
122A	4	Drawing/writing	Child	0
122A	5	Drawing/writing	Child	0
122A	6	Drawing/writing	Child	0
122A	7	Drawing/writing	Child	0
122A	1	Gaming	Child	0.5
122A	2	Gaming	Child	5
122A	3	Gaming	Child	0
122A	4	Gaming	Child	0
122A	5	Gaming	Child	1.75
122A	6	Gaming	Child	3.25
122A	7	Gaming	Child	1.5
122A	1	Dancing	Child	2.25
122A	2	Dancing	Child	42.5
122A	3	Dancing	Child	12.75
122A	4	Dancing	Child	20.25
122A	5	Dancing	Child	33.5
122A	6	Dancing	Child	25
122A	7	Dancing	Child	129.5
122A	1	Sitting	Child	0
122A	2	Sitting	Child	0
122A	3	Sitting	Child	0
122A	4	Sitting	Child	0
122A	5	Sitting	Child	21.25
122A	6	Sitting	Child	0
122A	7	Sitting	Child	0
122A	1	Tablet + watching movie	Child	0
122A	2	Tablet + watching movie	Child	14
122A	3	Tablet + watching movie	Child	7.25
122A	4	Tablet + watching movie	Child	0
122A	5	Tablet + watching movie	Child	1.25
122A	6	Tablet + watching movie	Child	1.75
122A	7	Tablet + watching movie	Child	3
122A	1	Standing	Child	5
122A	2	Standing	Child	0
122A	3	Standing	Child	0.5
122A	4	Standing	Child	11
122A	5	Standing	Child	0
122A	6	Standing	Child	0
122A	7	Standing	Child	2.75
122A	1	Lying	Child	0
122A	2	Lying	Child	0
122A	3	Lying	Child	2.5
122A	4	Lying	Child	4.5
122A	5	Lying	Child	0
122A	6	Lying	Child	0
122A	7	Lying	Child	0
122A	1	Tablet	Child	0
122A	2	Tablet	Child	0
122A	3	Tablet	Child	0
122A	4	Tablet	Child	0
122A	5	Tablet	Child	0
122A	6	Tablet	Child	0
122A	7	Tablet	Child	0
122A	1	Watching movie	Child	0
122A	2	Watching movie	Child	0
122A	3	Watching movie	Child	0
122A	4	Watching movie	Child	0
122A	5	Watching movie	Child	0.75
122A	6	Watching movie	Child	0
122A	7	Watching movie	Child	0
124A	1	Drawing/writing	Child	0
124A	2	Drawing/writing	Child	0
124A	3	Drawing/writing	Child	0
124A	4	Drawing/writing	Child	0
124A	5	Drawing/writing	Child	0
124A	6	Drawing/writing	Child	0
124A	7	Drawing/writing	Child	0
124A	1	Gaming	Child	0
124A	2	Gaming	Child	10.5
124A	3	Gaming	Child	6.75
124A	4	Gaming	Child	0
124A	5	Gaming	Child	0
124A	6	Gaming	Child	0
124A	7	Gaming	Child	0.75
124A	1	Dancing	Child	777.75
124A	2	Dancing	Child	974.25
124A	3	Dancing	Child	230.5
124A	4	Dancing	Child	290
124A	5	Dancing	Child	322.25
124A	6	Dancing	Child	217.75
124A	7	Dancing	Child	225.5
124A	1	Sitting	Child	0
124A	2	Sitting	Child	3.75
124A	3	Sitting	Child	14.75
124A	4	Sitting	Child	0
124A	5	Sitting	Child	0
124A	6	Sitting	Child	2
124A	7	Sitting	Child	0
124A	1	Tablet + watching movie	Child	0
124A	2	Tablet + watching movie	Child	2.5
124A	3	Tablet + watching movie	Child	1.25
124A	4	Tablet + watching movie	Child	2.25
124A	5	Tablet + watching movie	Child	25.75
124A	6	Tablet + watching movie	Child	0
124A	7	Tablet + watching movie	Child	13.25
124A	1	Standing	Child	0
124A	2	Standing	Child	2.25
124A	3	Standing	Child	1.25
124A	4	Standing	Child	1.25
124A	5	Standing	Child	0
124A	6	Standing	Child	46.75
124A	7	Standing	Child	15.5
124A	1	Lying	Child	0
124A	2	Lying	Child	0
124A	3	Lying	Child	0
124A	4	Lying	Child	3.25
124A	5	Lying	Child	0
124A	6	Lying	Child	0
124A	7	Lying	Child	0
124A	1	Tablet	Child	6.25
124A	2	Tablet	Child	0.5
124A	3	Tablet	Child	0
124A	4	Tablet	Child	19
124A	5	Tablet	Child	5.5
124A	6	Tablet	Child	0.5
124A	7	Tablet	Child	42.5
124A	1	Watching movie	Child	0
124A	2	Watching movie	Child	0
124A	3	Watching movie	Child	0
124A	4	Watching movie	Child	0
124A	5	Watching movie	Child	0
124A	6	Watching movie	Child	0
124A	7	Watching movie	Child	0
125A	1	Drawing/writing	Child	0
125A	2	Drawing/writing	Child	0
125A	3	Drawing/writing	Child	0
125A	4	Drawing/writing	Child	0
125A	5	Drawing/writing	Child	0
125A	6	Drawing/writing	Child	0
125A	7	Drawing/writing	Child	0
125A	1	Gaming	Child	0
125A	2	Gaming	Child	0
125A	3	Gaming	Child	0
125A	4	Gaming	Child	0
125A	5	Gaming	Child	0
125A	6	Gaming	Child	0
125A	7	Gaming	Child	0
125A	1	Dancing	Child	21.5
125A	2	Dancing	Child	55
125A	3	Dancing	Child	20.75
125A	4	Dancing	Child	29.75
125A	5	Dancing	Child	100
125A	6	Dancing	Child	96
125A	7	Dancing	Child	14.75
125A	1	Sitting	Child	0
125A	2	Sitting	Child	0
125A	3	Sitting	Child	0
125A	4	Sitting	Child	0
125A	5	Sitting	Child	7
125A	6	Sitting	Child	0
125A	7	Sitting	Child	0
125A	1	Tablet + watching movie	Child	0
125A	2	Tablet + watching movie	Child	0
125A	3	Tablet + watching movie	Child	0
125A	4	Tablet + watching movie	Child	0
125A	5	Tablet + watching movie	Child	0
125A	6	Tablet + watching movie	Child	0
125A	7	Tablet + watching movie	Child	0
125A	1	Standing	Child	0
125A	2	Standing	Child	0
125A	3	Standing	Child	0
125A	4	Standing	Child	1.75
125A	5	Standing	Child	0
125A	6	Standing	Child	4
125A	7	Standing	Child	3.25
125A	1	Lying	Child	0
125A	2	Lying	Child	0
125A	3	Lying	Child	0
125A	4	Lying	Child	0
125A	5	Lying	Child	126.75
125A	6	Lying	Child	64.75
125A	7	Lying	Child	0
125A	1	Tablet	Child	3.5
125A	2	Tablet	Child	0
125A	3	Tablet	Child	5
125A	4	Tablet	Child	0
125A	5	Tablet	Child	0
125A	6	Tablet	Child	0
125A	7	Tablet	Child	0
125A	1	Watching movie	Child	0
125A	2	Watching movie	Child	0
125A	3	Watching movie	Child	0
125A	4	Watching movie	Child	0
125A	5	Watching movie	Child	0
125A	6	Watching movie	Child	0
125A	7	Watching movie	Child	41.25
126A	1	Drawing/writing	Child	0
126A	2	Drawing/writing	Child	0
126A	3	Drawing/writing	Child	1.25
126A	4	Drawing/writing	Child	0
126A	5	Drawing/writing	Child	0
126A	6	Drawing/writing	Child	0
126A	7	Drawing/writing	Child	0
126A	1	Gaming	Child	0
126A	2	Gaming	Child	0
126A	3	Gaming	Child	0
126A	4	Gaming	Child	0
126A	5	Gaming	Child	0
126A	6	Gaming	Child	0
126A	7	Gaming	Child	0
126A	1	Dancing	Child	15.75
126A	2	Dancing	Child	69
126A	3	Dancing	Child	104.5
126A	4	Dancing	Child	104.75
126A	5	Dancing	Child	54.25
126A	6	Dancing	Child	37.75
126A	7	Dancing	Child	90.5
126A	1	Sitting	Child	0
126A	2	Sitting	Child	0
126A	3	Sitting	Child	0
126A	4	Sitting	Child	0
126A	5	Sitting	Child	0
126A	6	Sitting	Child	0
126A	7	Sitting	Child	0
126A	1	Tablet + watching movie	Child	0
126A	2	Tablet + watching movie	Child	0
126A	3	Tablet + watching movie	Child	0
126A	4	Tablet + watching movie	Child	0
126A	5	Tablet + watching movie	Child	0
126A	6	Tablet + watching movie	Child	0
126A	7	Tablet + watching movie	Child	0
126A	1	Standing	Child	0
126A	2	Standing	Child	0
126A	3	Standing	Child	0
126A	4	Standing	Child	0
126A	5	Standing	Child	0
126A	6	Standing	Child	0
126A	7	Standing	Child	0
126A	1	Lying	Child	0
126A	2	Lying	Child	1.5
126A	3	Lying	Child	0
126A	4	Lying	Child	0
126A	5	Lying	Child	0
126A	6	Lying	Child	0
126A	7	Lying	Child	0
126A	1	Tablet	Child	5.5
126A	2	Tablet	Child	11.25
126A	3	Tablet	Child	8.25
126A	4	Tablet	Child	3
126A	5	Tablet	Child	3.25
126A	6	Tablet	Child	0
126A	7	Tablet	Child	17.75
126A	1	Watching movie	Child	27.25
126A	2	Watching movie	Child	0
126A	3	Watching movie	Child	0
126A	4	Watching movie	Child	0
126A	5	Watching movie	Child	0
126A	6	Watching movie	Child	0
126A	7	Watching movie	Child	0
127A	1	Drawing/writing	Child	0
127A	2	Drawing/writing	Child	0
127A	3	Drawing/writing	Child	0
127A	4	Drawing/writing	Child	0
127A	5	Drawing/writing	Child	28.5
127A	6	Drawing/writing	Child	0
127A	7	Drawing/writing	Child	19.5
127A	1	Gaming	Child	0.5
127A	2	Gaming	Child	0
127A	3	Gaming	Child	0
127A	4	Gaming	Child	1.75
127A	5	Gaming	Child	6.25
127A	6	Gaming	Child	6.75
127A	7	Gaming	Child	0
127A	1	Dancing	Child	72
127A	2	Dancing	Child	11
127A	3	Dancing	Child	33
127A	4	Dancing	Child	207
127A	5	Dancing	Child	402
127A	6	Dancing	Child	182.75
127A	7	Dancing	Child	45
127A	1	Sitting	Child	14.75
127A	2	Sitting	Child	28.75
127A	3	Sitting	Child	0
127A	4	Sitting	Child	10.5
127A	5	Sitting	Child	37.75
127A	6	Sitting	Child	16.5
127A	7	Sitting	Child	35.5
127A	1	Tablet + watching movie	Child	0.5
127A	2	Tablet + watching movie	Child	0
127A	3	Tablet + watching movie	Child	0
127A	4	Tablet + watching movie	Child	0
127A	5	Tablet + watching movie	Child	0
127A	6	Tablet + watching movie	Child	0
127A	7	Tablet + watching movie	Child	0
127A	1	Standing	Child	0
127A	2	Standing	Child	0
127A	3	Standing	Child	0
127A	4	Standing	Child	24.75
127A	5	Standing	Child	9
127A	6	Standing	Child	1.75
127A	7	Standing	Child	5.25
127A	1	Lying	Child	0
127A	2	Lying	Child	0
127A	3	Lying	Child	0.75
127A	4	Lying	Child	24.75
127A	5	Lying	Child	83.5
127A	6	Lying	Child	1.5
127A	7	Lying	Child	0
127A	1	Tablet	Child	4.25
127A	2	Tablet	Child	0
127A	3	Tablet	Child	0
127A	4	Tablet	Child	0
127A	5	Tablet	Child	0
127A	6	Tablet	Child	0
127A	7	Tablet	Child	0
127A	1	Watching movie	Child	0
127A	2	Watching movie	Child	0
127A	3	Watching movie	Child	0
127A	4	Watching movie	Child	0
127A	5	Watching movie	Child	5.5
127A	6	Watching movie	Child	0
127A	7	Watching movie	Child	13
128A	1	Drawing/writing	Child	0
128A	2	Drawing/writing	Child	0
128A	3	Drawing/writing	Child	0.5
128A	4	Drawing/writing	Child	0
128A	5	Drawing/writing	Child	3.25
128A	6	Drawing/writing	Child	2
128A	7	Drawing/writing	Child	0
128A	1	Gaming	Child	0
128A	2	Gaming	Child	0
128A	3	Gaming	Child	0
128A	4	Gaming	Child	0.5
128A	5	Gaming	Child	3.25
128A	6	Gaming	Child	4
128A	7	Gaming	Child	0
128A	1	Dancing	Child	129.75
128A	2	Dancing	Child	187
128A	3	Dancing	Child	155
128A	4	Dancing	Child	176
128A	5	Dancing	Child	187.5
128A	6	Dancing	Child	142.75
128A	7	Dancing	Child	203.25
128A	1	Sitting	Child	15
128A	2	Sitting	Child	1
128A	3	Sitting	Child	8.75
128A	4	Sitting	Child	0
128A	5	Sitting	Child	0
128A	6	Sitting	Child	0
128A	7	Sitting	Child	0
128A	1	Tablet + watching movie	Child	0
128A	2	Tablet + watching movie	Child	0
128A	3	Tablet + watching movie	Child	0
128A	4	Tablet + watching movie	Child	0
128A	5	Tablet + watching movie	Child	0
128A	6	Tablet + watching movie	Child	0
128A	7	Tablet + watching movie	Child	0
128A	1	Standing	Child	0
128A	2	Standing	Child	0
128A	3	Standing	Child	0
128A	4	Standing	Child	0
128A	5	Standing	Child	0
128A	6	Standing	Child	0
128A	7	Standing	Child	0
128A	1	Lying	Child	0
128A	2	Lying	Child	0
128A	3	Lying	Child	0
128A	4	Lying	Child	0
128A	5	Lying	Child	0
128A	6	Lying	Child	0
128A	7	Lying	Child	0
128A	1	Tablet	Child	0
128A	2	Tablet	Child	0
128A	3	Tablet	Child	0
128A	4	Tablet	Child	0
128A	5	Tablet	Child	0
128A	6	Tablet	Child	0
128A	7	Tablet	Child	0
128A	1	Watching movie	Child	29.5
128A	2	Watching movie	Child	0
128A	3	Watching movie	Child	0
128A	4	Watching movie	Child	0
128A	5	Watching movie	Child	0
128A	6	Watching movie	Child	0
128A	7	Watching movie	Child	0
129A	1	Drawing/writing	Child	5
129A	2	Drawing/writing	Child	6.25
129A	3	Drawing/writing	Child	3.5
129A	4	Drawing/writing	Child	0
129A	5	Drawing/writing	Child	15.75
129A	6	Drawing/writing	Child	0
129A	7	Drawing/writing	Child	41.25
129A	1	Gaming	Child	13.25
129A	2	Gaming	Child	32.25
129A	3	Gaming	Child	0
129A	4	Gaming	Child	0
129A	5	Gaming	Child	0
129A	6	Gaming	Child	0
129A	7	Gaming	Child	0
129A	1	Dancing	Child	56.25
129A	2	Dancing	Child	83.5
129A	3	Dancing	Child	68.75
129A	4	Dancing	Child	6.5
129A	5	Dancing	Child	18.75
129A	6	Dancing	Child	52.75
129A	7	Dancing	Child	52.25
129A	1	Sitting	Child	0
129A	2	Sitting	Child	0
129A	3	Sitting	Child	10.75
129A	4	Sitting	Child	0
129A	5	Sitting	Child	0
129A	6	Sitting	Child	0
129A	7	Sitting	Child	6
129A	1	Tablet + watching movie	Child	0
129A	2	Tablet + watching movie	Child	0
129A	3	Tablet + watching movie	Child	0
129A	4	Tablet + watching movie	Child	0
129A	5	Tablet + watching movie	Child	0
129A	6	Tablet + watching movie	Child	0
129A	7	Tablet + watching movie	Child	0
129A	1	Standing	Child	30.5
129A	2	Standing	Child	2.5
129A	3	Standing	Child	3.5
129A	4	Standing	Child	0.25
129A	5	Standing	Child	1.5
129A	6	Standing	Child	6.75
129A	7	Standing	Child	10.5
129A	1	Lying	Child	0
129A	2	Lying	Child	0
129A	3	Lying	Child	1
129A	4	Lying	Child	0
129A	5	Lying	Child	0
129A	6	Lying	Child	0
129A	7	Lying	Child	0
129A	1	Tablet	Child	0
129A	2	Tablet	Child	0
129A	3	Tablet	Child	0
129A	4	Tablet	Child	0
129A	5	Tablet	Child	0
129A	6	Tablet	Child	0
129A	7	Tablet	Child	3.5
129A	1	Watching movie	Child	0
129A	2	Watching movie	Child	0
129A	3	Watching movie	Child	0
129A	4	Watching movie	Child	0
129A	5	Watching movie	Child	0
129A	6	Watching movie	Child	0
129A	7	Watching movie	Child	0
130A	1	Drawing/writing	Child	0
130A	2	Drawing/writing	Child	0
130A	3	Drawing/writing	Child	4
130A	4	Drawing/writing	Child	0
130A	5	Drawing/writing	Child	0
130A	6	Drawing/writing	Child	0
130A	7	Drawing/writing	Child	0
130A	1	Gaming	Child	0
130A	2	Gaming	Child	0
130A	3	Gaming	Child	0
130A	4	Gaming	Child	0
130A	5	Gaming	Child	0
130A	6	Gaming	Child	0.75
130A	7	Gaming	Child	50.75
130A	1	Dancing	Child	23.5
130A	2	Dancing	Child	83.75
130A	3	Dancing	Child	290.5
130A	4	Dancing	Child	96.25
130A	5	Dancing	Child	49
130A	6	Dancing	Child	315.75
130A	7	Dancing	Child	124.25
130A	1	Sitting	Child	6
130A	2	Sitting	Child	0
130A	3	Sitting	Child	0
130A	4	Sitting	Child	43
130A	5	Sitting	Child	61.5
130A	6	Sitting	Child	0
130A	7	Sitting	Child	83.25
130A	1	Tablet + watching movie	Child	2
130A	2	Tablet + watching movie	Child	28.75
130A	3	Tablet + watching movie	Child	14.25
130A	4	Tablet + watching movie	Child	0
130A	5	Tablet + watching movie	Child	0
130A	6	Tablet + watching movie	Child	6.5
130A	7	Tablet + watching movie	Child	2
130A	1	Standing	Child	21.75
130A	2	Standing	Child	14
130A	3	Standing	Child	0.25
130A	4	Standing	Child	0
130A	5	Standing	Child	0
130A	6	Standing	Child	0.25
130A	7	Standing	Child	0
130A	1	Lying	Child	12.25
130A	2	Lying	Child	48.75
130A	3	Lying	Child	13.25
130A	4	Lying	Child	0
130A	5	Lying	Child	0
130A	6	Lying	Child	0
130A	7	Lying	Child	13.5
130A	1	Tablet	Child	7.75
130A	2	Tablet	Child	15.5
130A	3	Tablet	Child	0
130A	4	Tablet	Child	0
130A	5	Tablet	Child	27
130A	6	Tablet	Child	7
130A	7	Tablet	Child	12.5
130A	1	Watching movie	Child	51
130A	2	Watching movie	Child	283.5
130A	3	Watching movie	Child	21.5
130A	4	Watching movie	Child	14
130A	5	Watching movie	Child	12.75
130A	6	Watching movie	Child	32
130A	7	Watching movie	Child	70
131A	1	Drawing/writing	Child	0
131A	2	Drawing/writing	Child	22.75
131A	3	Drawing/writing	Child	0
131A	4	Drawing/writing	Child	1.75
131A	5	Drawing/writing	Child	0
131A	6	Drawing/writing	Child	2.75
131A	7	Drawing/writing	Child	1.25
131A	1	Gaming	Child	0
131A	2	Gaming	Child	0
131A	3	Gaming	Child	0
131A	4	Gaming	Child	0
131A	5	Gaming	Child	0
131A	6	Gaming	Child	0
131A	7	Gaming	Child	0
131A	1	Dancing	Child	287.75
131A	2	Dancing	Child	316.5
131A	3	Dancing	Child	1013.75
131A	4	Dancing	Child	1139
131A	5	Dancing	Child	865.75
131A	6	Dancing	Child	712.25
131A	7	Dancing	Child	1145.25
131A	1	Sitting	Child	6.25
131A	2	Sitting	Child	0
131A	3	Sitting	Child	0
131A	4	Sitting	Child	0
131A	5	Sitting	Child	1.5
131A	6	Sitting	Child	0
131A	7	Sitting	Child	0
131A	1	Tablet + watching movie	Child	0
131A	2	Tablet + watching movie	Child	0
131A	3	Tablet + watching movie	Child	0
131A	4	Tablet + watching movie	Child	0
131A	5	Tablet + watching movie	Child	0
131A	6	Tablet + watching movie	Child	0
131A	7	Tablet + watching movie	Child	0
131A	1	Standing	Child	75.5
131A	2	Standing	Child	11.75
131A	3	Standing	Child	3.5
131A	4	Standing	Child	14.25
131A	5	Standing	Child	8.25
131A	6	Standing	Child	2.5
131A	7	Standing	Child	17
131A	1	Lying	Child	56.5
131A	2	Lying	Child	9.75
131A	3	Lying	Child	61.25
131A	4	Lying	Child	1.25
131A	5	Lying	Child	7
131A	6	Lying	Child	0
131A	7	Lying	Child	4
131A	1	Tablet	Child	0
131A	2	Tablet	Child	0
131A	3	Tablet	Child	0
131A	4	Tablet	Child	0
131A	5	Tablet	Child	0
131A	6	Tablet	Child	0
131A	7	Tablet	Child	0
131A	1	Watching movie	Child	0
131A	2	Watching movie	Child	0
131A	3	Watching movie	Child	0
131A	4	Watching movie	Child	0
131A	5	Watching movie	Child	0
131A	6	Watching movie	Child	0
131A	7	Watching movie	Child	0
132A	1	Drawing/writing	Child	0
132A	2	Drawing/writing	Child	0
132A	3	Drawing/writing	Child	0
132A	4	Drawing/writing	Child	0
132A	5	Drawing/writing	Child	0
132A	6	Drawing/writing	Child	0
132A	7	Drawing/writing	Child	0
132A	1	Gaming	Child	0
132A	2	Gaming	Child	0
132A	3	Gaming	Child	0
132A	4	Gaming	Child	0
132A	5	Gaming	Child	0
132A	6	Gaming	Child	0
132A	7	Gaming	Child	0
132A	1	Dancing	Child	387.75
132A	2	Dancing	Child	334.75
132A	3	Dancing	Child	652.25
132A	4	Dancing	Child	611
132A	5	Dancing	Child	178
132A	6	Dancing	Child	690.5
132A	7	Dancing	Child	538.5
132A	1	Sitting	Child	0
132A	2	Sitting	Child	0
132A	3	Sitting	Child	0.25
132A	4	Sitting	Child	0
132A	5	Sitting	Child	0
132A	6	Sitting	Child	28
132A	7	Sitting	Child	34.5
132A	1	Tablet + watching movie	Child	0
132A	2	Tablet + watching movie	Child	0
132A	3	Tablet + watching movie	Child	0
132A	4	Tablet + watching movie	Child	0
132A	5	Tablet + watching movie	Child	0
132A	6	Tablet + watching movie	Child	0
132A	7	Tablet + watching movie	Child	0
132A	1	Standing	Child	0.5
132A	2	Standing	Child	0
132A	3	Standing	Child	0
132A	4	Standing	Child	1
132A	5	Standing	Child	1.5
132A	6	Standing	Child	11.5
132A	7	Standing	Child	0
132A	1	Lying	Child	0
132A	2	Lying	Child	1.75
132A	3	Lying	Child	0
132A	4	Lying	Child	0
132A	5	Lying	Child	0
132A	6	Lying	Child	0
132A	7	Lying	Child	0
132A	1	Tablet	Child	0
132A	2	Tablet	Child	0
132A	3	Tablet	Child	0
132A	4	Tablet	Child	0
132A	5	Tablet	Child	0
132A	6	Tablet	Child	0
132A	7	Tablet	Child	0
132A	1	Watching movie	Child	0
132A	2	Watching movie	Child	3.5
132A	3	Watching movie	Child	0
132A	4	Watching movie	Child	0
132A	5	Watching movie	Child	0
132A	6	Watching movie	Child	0
132A	7	Watching movie	Child	0.75
133A	1	Drawing/writing	Child	0
133A	2	Drawing/writing	Child	0
133A	3	Drawing/writing	Child	0
133A	4	Drawing/writing	Child	0
133A	5	Drawing/writing	Child	0
133A	6	Drawing/writing	Child	0
133A	7	Drawing/writing	Child	0
133A	1	Gaming	Child	5.25
133A	2	Gaming	Child	4
133A	3	Gaming	Child	0
133A	4	Gaming	Child	0
133A	5	Gaming	Child	9.5
133A	6	Gaming	Child	0
133A	7	Gaming	Child	0
133A	1	Dancing	Child	75.5
133A	2	Dancing	Child	310
133A	3	Dancing	Child	27
133A	4	Dancing	Child	127.5
133A	5	Dancing	Child	95.25
133A	6	Dancing	Child	61.5
133A	7	Dancing	Child	160.75
133A	1	Sitting	Child	13.25
133A	2	Sitting	Child	0
133A	3	Sitting	Child	0
133A	4	Sitting	Child	0
133A	5	Sitting	Child	0
133A	6	Sitting	Child	0
133A	7	Sitting	Child	0
133A	1	Tablet + watching movie	Child	0
133A	2	Tablet + watching movie	Child	0
133A	3	Tablet + watching movie	Child	0
133A	4	Tablet + watching movie	Child	0
133A	5	Tablet + watching movie	Child	0
133A	6	Tablet + watching movie	Child	0
133A	7	Tablet + watching movie	Child	0
133A	1	Standing	Child	11.75
133A	2	Standing	Child	2.25
133A	3	Standing	Child	0
133A	4	Standing	Child	0
133A	5	Standing	Child	5.75
133A	6	Standing	Child	1.5
133A	7	Standing	Child	0.25
133A	1	Lying	Child	0
133A	2	Lying	Child	0
133A	3	Lying	Child	0
133A	4	Lying	Child	0
[truncated: 3,671 more rows]
